# Supplementary material for: 2,2′-[(2S*,6R*)-Piperidine-2,6-di­yl]­di­pro­pan-2-ol
Source: Acta Crystallogr Sect E Struct Rep Online. 2012 Feb 24;68(Pt 3):o857. doi: 10.1107/S1600536812005879 (PMC3297911; doi:10.1107/S1600536812005879)
Supplement: Supplementary file 1 [file e-68-0o857-sup1.cif]

##############################################################################
#                                                                            #
# This CIF contains the data in a paper accepted for publication in          #
# Acta Crystallographica Section E. It conforms to the requirements of       #
# Notes for Authors for Acta Crystallographica Section E, and has been       #
# peer reviewed under the auspices of the IUCr Commission on Journals.       #
#                                                                            #
# Full details of the Crystallographic Information File format               #
# are given in the paper "The Crystallographic Information File (CIF):       #
# a New Standard Archive File for Crystallography" by S. R. Hall, F. H.      #
# Allen and I. D. Brown [Acta Cryst. (1991), A47, 655-685].                  #
#                                                                            #
# The current version of the core CIF dictionary is obtainable from          #
# ftp://ftp.iucr.org/pub/cif_core.dic.                                       #
#                                                                            #
# Software is freely available for graphical display of the structure(s)     #
# in this CIF. For information consult the CIF software page                 #
# http://www.iucr.org/resources/cif/software.                                #
#                                                                            #
# This file may be used for bona fide research purposes within the           #
# scientific community so long as proper attribution is given to the journal # 
# article from which it was obtained.                                        #
#                                                                            #
##############################################################################
data_I
_audit_creation_method     SHELXL-97
_chemical_name_systematic
;
2,2'-[(2<i>S</i>*,6<i>R</i>*)-Piperidine-2,6-diyl]dipropan-2-ol
;
_chemical_name_common     ?
_chemical_formula_moiety     'C11 H23 N O2'
_chemical_formula_sum     'C11 H23 N O2'
_chemical_formula_iupac     'C11 H23 N O2'
_chemical_formula_weight     201.30
_chemical_melting_point     345.3
_symmetry_cell_setting     orthorhombic
_symmetry_space_group_name_H-M     'F d d d'
_symmetry_space_group_name_Hall     '-F 2uv 2vw'
loop_
    _symmetry_equiv_pos_site_id
    _symmetry_equiv_pos_as_xyz
    1 x,y,z
    2 1/4-x,1/4-y,z
    3 x,1/4-y,1/4-z
    4 1/4-x,y,1/4-z
    5 -x,-y,-z
    6 3/4+x,3/4+y,-z
    7 -x,3/4+y,3/4+z
    8 3/4+x,-y,3/4+z
    9 x,1/2+y,1/2+z
    10 1/4-x,3/4-y,1/2+z
    11 x,3/4-y,3/4-z
    12 1/4-x,1/2+y,3/4-z
    13 -x,1/2-y,1/2-z
    14 3/4+x,1/4+y,1/2-z
    15 -x,1/4+y,1/4+z
    16 3/4+x,1/2-y,1/4+z
    17 1/2+x,y,1/2+z
    18 3/4-x,1/4-y,1/2+z
    19 1/2+x,1/4-y,3/4-z
    20 3/4-x,y,3/4-z
    21 1/2-x,-y,1/2-z
    22 1/4+x,3/4+y,1/2-z
    23 1/2-x,3/4+y,1/4+z
    24 1/4+x,-y,1/4+z
    25 1/2+x,1/2+y,z
    26 3/4-x,3/4-y,z
    27 1/2+x,3/4-y,1/4-z
    28 3/4-x,1/2+y,1/4-z
    29 1/2-x,1/2-y,-z
    30 1/4+x,1/4+y,-z
    31 1/2-x,1/4+y,3/4+z
    32 1/4+x,1/2-y,3/4+z
_cell_length_a     12.0713(9)
_cell_length_b     23.4762(10)
_cell_length_c     34.496(2)
_cell_angle_alpha     90.00
_cell_angle_beta     90.00
_cell_angle_gamma     90.00
_cell_volume     9775.8(10)
_cell_formula_units_Z     32
_cell_measurement_reflns_used     13139
_cell_measurement_theta_min     1.98
_cell_measurement_theta_max     24.30
_cell_measurement_temperature     173(2)
_cell_special_details     ?
_exptl_crystal_description     'rod'
_exptl_crystal_colour     'colourless'
_exptl_crystal_size_max     0.45
_exptl_crystal_size_mid     0.45
_exptl_crystal_size_min     0.40
_exptl_crystal_density_diffrn     1.094
_exptl_crystal_density_meas     ?
_exptl_crystal_density_method     'not measured'
_exptl_crystal_F_000     3584
_exptl_absorpt_coefficient_mu     0.074
_exptl_absorpt_correction_type     multi-scan
_exptl_absorpt_process_details     '(MULscanABS in PLATON; Spek, 2009)'
_exptl_absorpt_correction_T_min     0.911
_exptl_absorpt_correction_T_max     1.000
_exptl_special_details
;
Spectroscopic data for
2,2'-((2<i>S</i>*,6<i>R</i>*)-piperidine-2,6-diyl)dipropan-2-ol (2):
^1^H NMR (CDCl~3~, 298 K, p.p.m.) \d 2.88 (bs, 2 H, OH), 2.47 (d, ^3^J(2, 3 b)
and ^3^J(6, 5 b) = 11.4 Hz, 2 H, C---H(2, 6)), 1.97 (dquint, ^3^J(4 b, 4a) =
13.3 Hz, ^3^J(4 b, 3 b) = 3 J(4 b, 5 b) = 3.3 Hz, ^3^J(4 b, 3a) = ^3^J(4 b,
5a) = 3.3 Hz, 1 H, C---H(4 b)), 1.74 (dd, ^3^J(3a, 3 b) = 12.8 Hz and ^3^J(5a,
5 b) = 12.8 Hz, ^3^J(3a, 4 b) = 3.0 Hz and ^3^J(5a, 4 b) = 3.0 Hz, 2 H,
C---H(3a, 5a)), 1.45 (qt, ^3^J(4a, 4 b) = 13.0 Hz, ^3^J(4a, 3 b) = 13.0 Hz and
^3^J(4a, 5 b) = 13.0 Hz, 3 J(4a, 3a) = 3.7 Hz and ^3^J(4a, 5a) = 3.7 Hz, 1 H,
C---H(4a)), 1.25 (s, 6 H, CH~3~), 1.16 (s, 6 H, CH~3~), 1.06 (qd, ^3^J(3 b, 2)
= 12.3 Hz and ^3^J(5 b, 6) = 12.3 Hz, ^3^J(3 b, 3a) = 12.3 Hz and ^3^J(5 b,
5a) = 12.3 Hz, ^3^J(3 b, 4a) = 12.3 Hz and ^3^J(5 b, 4a) = 12.3 Hz, ^3^J(3 b,
4 b) = 3.3 Hz and ^3^J(5 b, 4 b) = 3.3 Hz, 2 H, CH~2~(3 b, 5 b));
^13^C NMR (CDCl~3~, 298 K, p.p.m.) \d 71.67 (C(2, 2')), 65.45 (C(2, 6)), 27.45
(CH~3~), 26.91 (C(3, 5)), 24.69 (C(4)), 24.36 (CH~3~).
IR (KBr, cm^-1^): 3377 b s, 2982 s, 2944 s, 2855<i>m</i>, 2782<i>m</i>, 2694w,
2586w, 1456<i>m</i>, 1442<i>m</i>, 1380 s, 1130 s, 931 s, 822 s, 537w.
;
_diffrn_ambient_temperature     173(2)
_diffrn_radiation_type     MoK\a
_diffrn_radiation_wavelength     0.71073
_diffrn_radiation_source     'fine-focus sealed tube'
_diffrn_radiation_monochromator     graphite
_diffrn_measurement_device_type     'Stoe IPDS 2'
_diffrn_measurement_device     '2-circle goniometer'
_diffrn_measurement_method     '\f & \w scans'
_diffrn_detector_area_resol_mean     ?
_diffrn_reflns_number     32226
_diffrn_reflns_av_R_equivalents     0.1352
_diffrn_reflns_av_sigmaI/netI     0.0593
_diffrn_reflns_theta_min     1.99
_diffrn_reflns_theta_max     25.68
_diffrn_reflns_theta_full     25.68
_diffrn_measured_fraction_theta_max     0.997
_diffrn_measured_fraction_theta_full     0.997
_diffrn_reflns_limit_h_min     -14
_diffrn_reflns_limit_h_max     14
_diffrn_reflns_limit_k_min     -28
_diffrn_reflns_limit_k_max     28
_diffrn_reflns_limit_l_min     -42
_diffrn_reflns_limit_l_max     41
_diffrn_standards_number     0
_diffrn_standards_interval_time     .
_diffrn_standards_decay_%     ?
_refine_special_details
;
The NH H-atom was located in a difference Fourier map and was freely refined.
The OH H atoms are disordered over two positions with fixed occupancies of
0.57/0.43 and 0.63/0.37. They were located in a difference Fourier map and
were initially freely refined, including their occupancies, before being
refined with distance restraints of 0.84(2) \%A. In the final cycles of
refinement they were refined with fixed occupancies of 0.57/0.43 and
0.63/0.37, and allowed to ride on the parent O atom with <i>U</i>~iso~(H) =
1.5<i>U</i>~eq~(O). The C-bound H-atoms were included in calculated positions
and treated as riding atoms: C---H = 0.98, 0.99 and 1.00 \%A for CH~3~, CH~2~
and CH H-atoms, respectively, with <i>U</i>~iso~(H) = k \\times
<i>U</i>~eq~(parent C-atom), where k = 1.5 for CH~3~ H-atoms and k = 1.2 for
all other H-atoms.
;
_reflns_number_total     2319
_reflns_number_gt     1499
_reflns_threshold_expression     I>2\s(I)
_refine_ls_structure_factor_coef     Fsqd
_refine_ls_matrix_type     full
_refine_ls_R_factor_all     0.1441
_refine_ls_R_factor_gt     0.0856
_refine_ls_wR_factor_gt     0.1284
_refine_ls_wR_factor_ref     0.1462
_refine_ls_goodness_of_fit_ref     1.163
_refine_ls_restrained_S_all     1.162
_refine_ls_number_reflns     2319
_refine_ls_number_parameters     135
_refine_ls_number_restraints     4
_refine_ls_hydrogen_treatment     mixed
_refine_ls_weighting_scheme     calc
_refine_ls_weighting_details
         'calc w=1/[\s^2^(Fo^2^)+(0.0468P)^2^+7.4370P] where P=(Fo^2^+2Fc^2^)/3'
_atom_sites_solution_hydrogens     geom
_atom_sites_solution_primary     direct
_atom_sites_solution_secondary     difmap
_refine_ls_shift/su_max     0.000
_refine_ls_shift/su_mean     0.000
_refine_diff_density_max     0.155
_refine_diff_density_min     -0.153
_refine_ls_extinction_method     none
_refine_ls_extinction_coef     ?
loop_
    _atom_type_symbol
    _atom_type_description
    _atom_type_scat_dispersion_real
    _atom_type_scat_dispersion_imag
    _atom_type_scat_source
    'C' 'C' 0.0033 0.0016
                         'International Tables Vol C Tables 4.2.6.8 and 6.1.1.4'
    'H' 'H' 0.0000 0.0000
                         'International Tables Vol C Tables 4.2.6.8 and 6.1.1.4'
    'N' 'N' 0.0061 0.0033
                         'International Tables Vol C Tables 4.2.6.8 and 6.1.1.4'
    'O' 'O' 0.0106 0.0060
                         'International Tables Vol C Tables 4.2.6.8 and 6.1.1.4'
_computing_data_collection     'X-AREA (Stoe & Cie, 2009)'
_computing_cell_refinement     'X-AREA (Stoe & Cie, 2009)'
_computing_data_reduction     'X-RED32 (Stoe & Cie, 2009)'
_computing_structure_solution     'SHELXS97 (Sheldrick, 2008)'
_computing_structure_refinement     'SHELXL97 (Sheldrick, 2008)'
_computing_molecular_graphics
                 'PLATON  (Spek, 2009) and Mercury (Macrae <i>et al.</i>, 2008)'
_computing_publication_material
;
SHELXL97 (Sheldrick, 2008), PLATON (Spek, 2009) and publCIF
(Westrip, 2010)
;
loop_
    _atom_site_type_symbol
    _atom_site_label
    _atom_site_fract_x
    _atom_site_fract_y
    _atom_site_fract_z
    _atom_site_U_iso_or_equiv
    _atom_site_thermal_displace_type
    _atom_site_calc_flag
    _atom_site_refinement_flags
    _atom_site_occupancy
    _atom_site_disorder_assembly
    _atom_site_disorder_group
    O O1' 0.52422(16) 0.09518(8) 0.04534(5) 0.0474(7) Uani d D 1.000 A 1
    O O1'' 0.51927(19) 0.22777(8) 0.14029(6) 0.0602(8) Uani d D 1.000 A 1
    N N1 0.41660(19) 0.19356(10) 0.07083(6) 0.0344(7) Uani d . 1.000 A 1
    C C1' 0.4778(3) 0.15489(12) -0.00855(8) 0.0490(10) Uani d . 1.000 A 1
    C C1'' 0.4860(3) 0.30648(12) 0.09761(9) 0.0551(11) Uani d . 1.000 A 1
    C C2 0.3546(2) 0.22205(11) 0.10141(8) 0.0426(10) Uani d . 1.000 A 1
    C C2' 0.4316(2) 0.11656(11) 0.02325(8) 0.0410(10) Uani d . 1.000 A 1
    C C2'' 0.4314(3) 0.26220(11) 0.12374(8) 0.0496(10) Uani d . 1.000 A 1
    C C3 0.2533(3) 0.25074(14) 0.08304(10) 0.0602(13) Uani d . 1.000 A 1
    C C3' 0.3740(3) 0.06505(14) 0.00542(10) 0.0730(14) Uani d . 1.000 A 1
    C C3'' 0.3697(4) 0.29130(15) 0.15692(10) 0.0900(16) Uani d . 1.000 A 1
    C C4 0.1844(2) 0.20695(15) 0.06117(11) 0.0712(13) Uani d . 1.000 A 1
    C C5 0.2544(2) 0.17559(14) 0.03176(10) 0.0554(11) Uani d . 1.000 A 1
    C C6 0.3549(2) 0.14843(11) 0.05111(8) 0.0391(9) Uani d . 1.000 A 1
    H H1 0.472(2) 0.1777(11) 0.0809(7) 0.035(8) Uiso d . 1.000 B 1
    H H1A 0.51390 0.07430 0.06420 0.0710 Uiso d RDP 0.570 A 1
    H H1C 0.51740 0.20950 0.16040 0.0900 Uiso d RDP 0.630 A 1
    H H1L 0.51510 0.18770 0.00320 0.0740 Uiso c R 1.000 A 1
    H H1M 0.41710 0.16820 -0.02510 0.0740 Uiso c R 1.000 A 1
    H H1N 0.53100 0.13340 -0.02420 0.0740 Uiso c R 1.000 A 1
    H H1O 0.53320 0.28730 0.07860 0.0830 Uiso c R 1.000 A 1
    H H1P 0.53110 0.33230 0.11340 0.0830 Uiso c R 1.000 A 1
    H H1Q 0.42860 0.32830 0.08410 0.0830 Uiso c R 1.000 A 1
    H H2 0.32750 0.19230 0.11990 0.0510 Uiso c R 1.000 A 1
    H H3A 0.20760 0.26860 0.10350 0.0720 Uiso c R 1.000 A 1
    H H3B 0.27790 0.28100 0.06500 0.0720 Uiso c R 1.000 A 1
    H H3C 0.42710 0.04350 -0.01030 0.1090 Uiso c R 1.000 A 1
    H H3D 0.31270 0.07790 -0.01100 0.1090 Uiso c R 1.000 A 1
    H H3E 0.34510 0.04060 0.02610 0.1090 Uiso c R 1.000 A 1
    H H3F 0.32950 0.26260 0.17200 0.1350 Uiso c R 1.000 A 1
    H H3G 0.31710 0.31900 0.14630 0.1350 Uiso c R 1.000 A 1
    H H3H 0.42300 0.31090 0.17370 0.1350 Uiso c R 1.000 A 1
    H H4A 0.15250 0.17930 0.07980 0.0850 Uiso c R 1.000 A 1
    H H4B 0.12240 0.22640 0.04780 0.0850 Uiso c R 1.000 A 1
    H H5A 0.20940 0.14570 0.01910 0.0670 Uiso c R 1.000 A 1
    H H5B 0.27950 0.20250 0.01150 0.0670 Uiso c R 1.000 A 1
    H H6 0.32790 0.12090 0.07110 0.0470 Uiso c R 1.000 A 1
    H H1B 0.57870 0.11630 0.04260 0.0710 Uiso d RDP 0.430 A 1
    H H1D 0.57710 0.24160 0.13160 0.0900 Uiso d RDP 0.370 A 1
loop_
    _atom_site_aniso_label
    _atom_site_aniso_U_11
    _atom_site_aniso_U_22
    _atom_site_aniso_U_33
    _atom_site_aniso_U_12
    _atom_site_aniso_U_13
    _atom_site_aniso_U_23
    O1' 0.0614(13) 0.0440(11) 0.0367(12) 0.0143(10) -0.0002(10) 0.0061(9)
    O1'' 0.0968(18) 0.0448(12) 0.0391(12) 0.0016(12) -0.0205(12) 0.0086(10)
    N1 0.0292(12) 0.0401(13) 0.0340(13) 0.0063(11) -0.0009(11) 0.0029(11)
    C1' 0.0569(19) 0.0521(18) 0.0381(17) 0.0011(15) 0.0021(15) 0.0106(14)
    C1'' 0.073(2) 0.0422(17) 0.050(2) -0.0020(16) -0.0034(17) 0.0073(15)
    C2 0.0459(17) 0.0385(15) 0.0435(18) 0.0099(14) 0.0160(14) 0.0092(14)
    C2' 0.0513(18) 0.0373(16) 0.0345(16) -0.0044(14) -0.0085(14) 0.0051(13)
    C2'' 0.076(2) 0.0388(15) 0.0340(17) 0.0091(16) 0.0109(16) 0.0048(14)
    C3 0.0441(18) 0.0564(19) 0.080(3) 0.0191(15) 0.0206(17) 0.0162(19)
    C3' 0.112(3) 0.057(2) 0.050(2) -0.026(2) -0.014(2) -0.0008(17)
    C3'' 0.158(4) 0.061(2) 0.051(2) 0.023(2) 0.038(3) -0.0051(19)
    C4 0.0315(17) 0.075(2) 0.107(3) 0.0104(17) -0.0006(19) 0.037(2)
    C5 0.0342(17) 0.066(2) 0.066(2) -0.0054(15) -0.0126(16) 0.0203(18)
    C6 0.0359(15) 0.0429(16) 0.0384(17) -0.0065(13) -0.0060(13) 0.0128(13)
_geom_special_details
;
Bond distances, angles <i>etc</i>. have been calculated using the rounded
fractional coordinates. All su's are estimated from the variances of the
(full) variance-covariance matrix. The cell e.s.d.'s are taken into account in
the estimation of distances, angles and torsion angles
;
loop_
    _geom_bond_atom_site_label_1
    _geom_bond_atom_site_label_2
    _geom_bond_site_symmetry_1
    _geom_bond_site_symmetry_2
    _geom_bond_distance
    _geom_bond_publ_flag
    O1' C2' . . 1.443(3) no
    O1'' C2'' . . 1.451(4) no
    O1' H1B . . 0.8300 no
    O1' H1A . . 0.8200 no
    O1'' H1C . . 0.8200 no
    O1'' H1D . . 0.8300 no
    N1 C6 . . 1.463(3) no
    N1 C2 . . 1.456(3) no
    N1 H1 . . 0.84(2) no
    C1' C2' . . 1.525(4) no
    C1'' C2'' . . 1.526(4) no
    C2 C2'' . . 1.530(4) no
    C2 C3 . . 1.533(4) no
    C2' C3' . . 1.525(4) no
    C2' C6 . . 1.530(4) no
    C2'' C3'' . . 1.527(5) no
    C3 C4 . . 1.522(5) no
    C4 C5 . . 1.512(5) no
    C5 C6 . . 1.524(4) no
    C1' H1L . . 0.9800 no
    C1' H1M . . 0.9800 no
    C1' H1N . . 0.9800 no
    C1'' H1O . . 0.9800 no
    C1'' H1P . . 0.9800 no
    C1'' H1Q . . 0.9800 no
    C2 H2 . . 1.0000 no
    C3 H3A . . 0.9900 no
    C3 H3B . . 0.9900 no
    C3' H3C . . 0.9800 no
    C3' H3D . . 0.9800 no
    C3' H3E . . 0.9800 no
    C3'' H3F . . 0.9800 no
    C3'' H3G . . 0.9800 no
    C3'' H3H . . 0.9800 no
    C4 H4A . . 0.9900 no
    C4 H4B . . 0.9900 no
    C5 H5A . . 0.9900 no
    C5 H5B . . 0.9900 no
    C6 H6 . . 1.0000 no
loop_
    _geom_angle_atom_site_label_1
    _geom_angle_atom_site_label_2
    _geom_angle_atom_site_label_3
    _geom_angle_site_symmetry_1
    _geom_angle_site_symmetry_2
    _geom_angle_site_symmetry_3
    _geom_angle
    _geom_angle_publ_flag
    C2' O1' H1A . . . 120.00 no
    C2' O1' H1B . . . 110.00 no
    C2'' O1'' H1C . . . 127.00 no
    C2'' O1'' H1D . . . 105.00 no
    C2 N1 C6 . . . 114.1(2) no
    C6 N1 H1 . . . 106.1(18) no
    C2 N1 H1 . . . 108.2(17) no
    N1 C2 C3 . . . 108.2(2) no
    N1 C2 C2'' . . . 109.7(2) no
    C2'' C2 C3 . . . 114.9(2) no
    O1' C2' C6 . . . 107.9(2) no
    O1' C2' C1' . . . 107.6(2) no
    O1' C2' C3' . . . 106.9(2) no
    C1' C2' C6 . . . 112.6(2) no
    C3' C2' C6 . . . 111.4(2) no
    C1' C2' C3' . . . 110.2(2) no
    C1'' C2'' C2 . . . 112.6(2) no
    C1'' C2'' C3'' . . . 110.4(2) no
    O1'' C2'' C1'' . . . 107.2(3) no
    O1'' C2'' C2 . . . 107.3(2) no
    O1'' C2'' C3'' . . . 108.1(2) no
    C2 C2'' C3'' . . . 110.9(3) no
    C2 C3 C4 . . . 110.1(3) no
    C3 C4 C5 . . . 110.9(2) no
    C4 C5 C6 . . . 110.8(3) no
    C2' C6 C5 . . . 114.3(2) no
    N1 C6 C2' . . . 109.8(2) no
    N1 C6 C5 . . . 107.8(2) no
    C2' C1' H1L . . . 110.00 no
    C2' C1' H1M . . . 110.00 no
    C2' C1' H1N . . . 109.00 no
    H1L C1' H1M . . . 110.00 no
    H1L C1' H1N . . . 109.00 no
    H1M C1' H1N . . . 109.00 no
    C2'' C1'' H1O . . . 110.00 no
    C2'' C1'' H1P . . . 109.00 no
    C2'' C1'' H1Q . . . 109.00 no
    H1O C1'' H1P . . . 109.00 no
    H1O C1'' H1Q . . . 109.00 no
    H1P C1'' H1Q . . . 110.00 no
    N1 C2 H2 . . . 108.00 no
    C2'' C2 H2 . . . 108.00 no
    C3 C2 H2 . . . 108.00 no
    C2 C3 H3A . . . 110.00 no
    C2 C3 H3B . . . 110.00 no
    C4 C3 H3A . . . 110.00 no
    C4 C3 H3B . . . 110.00 no
    H3A C3 H3B . . . 108.00 no
    C2' C3' H3C . . . 110.00 no
    C2' C3' H3D . . . 109.00 no
    C2' C3' H3E . . . 109.00 no
    H3C C3' H3D . . . 109.00 no
    H3C C3' H3E . . . 109.00 no
    H3D C3' H3E . . . 109.00 no
    C2'' C3'' H3F . . . 109.00 no
    C2'' C3'' H3G . . . 109.00 no
    C2'' C3'' H3H . . . 109.00 no
    H3F C3'' H3G . . . 110.00 no
    H3F C3'' H3H . . . 110.00 no
    H3G C3'' H3H . . . 110.00 no
    C3 C4 H4A . . . 109.00 no
    C3 C4 H4B . . . 109.00 no
    C5 C4 H4A . . . 109.00 no
    C5 C4 H4B . . . 110.00 no
    H4A C4 H4B . . . 108.00 no
    C4 C5 H5A . . . 110.00 no
    C4 C5 H5B . . . 110.00 no
    C6 C5 H5A . . . 109.00 no
    C6 C5 H5B . . . 109.00 no
    H5A C5 H5B . . . 108.00 no
    N1 C6 H6 . . . 108.00 no
    C2' C6 H6 . . . 108.00 no
    C5 C6 H6 . . . 108.00 no
loop_
    _geom_torsion_atom_site_label_1
    _geom_torsion_atom_site_label_2
    _geom_torsion_atom_site_label_3
    _geom_torsion_atom_site_label_4
    _geom_torsion_site_symmetry_1
    _geom_torsion_site_symmetry_2
    _geom_torsion_site_symmetry_3
    _geom_torsion_site_symmetry_4
    _geom_torsion
    _geom_torsion_publ_flag
    C6 N1 C2 C2'' . . . . 172.0(2) no
    C6 N1 C2 C3 . . . . -62.0(3) no
    C2 N1 C6 C2' . . . . -173.0(2) no
    C2 N1 C6 C5 . . . . 62.0(3) no
    N1 C2 C2'' O1'' . . . . -60.2(3) no
    N1 C2 C2'' C1'' . . . . 57.6(3) no
    N1 C2 C2'' C3'' . . . . -178.1(2) no
    C3 C2 C2'' O1'' . . . . 177.7(2) no
    C3 C2 C2'' C1'' . . . . -64.5(3) no
    C3 C2 C2'' C3'' . . . . 59.8(3) no
    N1 C2 C3 C4 . . . . 56.2(3) no
    C2'' C2 C3 C4 . . . . 179.1(3) no
    O1' C2' C6 N1 . . . . 56.7(3) no
    O1' C2' C6 C5 . . . . 177.9(2) no
    C1' C2' C6 N1 . . . . -61.9(3) no
    C1' C2' C6 C5 . . . . 59.4(3) no
    C3' C2' C6 N1 . . . . 173.7(2) no
    C3' C2' C6 C5 . . . . -65.0(3) no
    C2 C3 C4 C5 . . . . -54.9(4) no
    C3 C4 C5 C6 . . . . 55.4(4) no
    C4 C5 C6 N1 . . . . -56.7(3) no
    C4 C5 C6 C2' . . . . -179.0(2) no
loop_
    _geom_hbond_atom_site_label_D
    _geom_hbond_atom_site_label_H
    _geom_hbond_atom_site_label_A
    _geom_hbond_site_symmetry_A
    _geom_hbond_distance_DH
    _geom_hbond_distance_HA
    _geom_hbond_distance_DA
    _geom_hbond_angle_DHA
    N1 H1 O1' . 0.84(3) 2.38(3) 2.792(3) 111(2)
    N1 H1 O1'' . 0.84(3) 2.43(3) 2.814(3) 109(2)
    O1' H1A O1'' 3 0.82 1.99 2.805(3) 169
    O1' H1B O1' 2_655 0.83 1.99 2.807(4) 167
    O1'' H1C O1' 3 0.82 2.00 2.805(3) 171
    O1'' H1D O1'' 4_655 0.83 2.03 2.762(5) 148
_iucr_refine_instructions_details
;
TITL GJ396   IPDS2  -100DEGC  C2 NEW: FDDD
CELL  0.71073 12.07130 23.47620 34.49600 90.00000 90.00000 90.00000
ZERR 32  0.00090  0.00100  0.00200  0.00000  0.00000  0.00000
LATT 4
SYMM -X+ 0.25000, -Y+ 0.25000, Z
SYMM X, -Y+ 0.25000, -Z+ 0.25000
SYMM -X+ 0.25000, Y, -Z+ 0.25000
SFAC C H N O
UNIT 352 736 32 64
TEMP -100
PLAN 30
FMAP 2
L.S. 8
BOND $H
DFIX 0.84 .02 O1' H1A O1' H1B O1'' H1C O1'' H1D
CONF
ACTA
HTAB
WGHT    0.046800    7.437000
FVAR       0.10101
PART 1
O1'   4    0.524217    0.095180    0.045340    11.00000    0.06144    0.04402 =
         0.03666    0.00612   -0.00024    0.01432
AFIX   3
H1A   2    0.513879    0.074304    0.064208    10.57000   -1.50000
H1B   2    0.578711    0.116293    0.042642    10.43000   -1.50000
AFIX   0
O1''  4    0.519266    0.227770    0.140286    11.00000    0.09681    0.04480 =
         0.03913    0.00858   -0.02050    0.00160
AFIX   3
H1C   2    0.517431    0.209546    0.160386    10.63000   -1.50000
H1D   2    0.577083    0.241590    0.131557    10.37000   -1.50000
AFIX   0
N1    3    0.416600    0.193559    0.070834    11.00000    0.02919    0.04007 =
         0.03395    0.00293   -0.00093    0.00628
H1    2    0.471575    0.177701    0.080858    11.00000    0.03462
C2    1    0.354646    0.222049    0.101409    11.00000    0.04590    0.03853 =
         0.04351    0.00920    0.01595    0.00990
AFIX  13
H2    2    0.327511    0.192299    0.119855    11.00000   -1.20000
AFIX   0
C3    1    0.253321    0.250736    0.083041    11.00000    0.04414    0.05637 =
         0.08029    0.01622    0.02062    0.01914
AFIX  23
H3A   2    0.207637    0.268647    0.103523    11.00000   -1.20000
H3B   2    0.277894    0.280975    0.064980    11.00000   -1.20000
AFIX   0
C4    1    0.184399    0.206952    0.061171    11.00000    0.03152    0.07466 =
         0.10731    0.03661   -0.00064    0.01041
AFIX  23
H4A   2    0.152513    0.179337    0.079770    11.00000   -1.20000
H4B   2    0.122447    0.226353    0.047780    11.00000   -1.20000
AFIX   0
C5    1    0.254450    0.175591    0.031762    11.00000    0.03419    0.06579 =
         0.06649    0.02028   -0.01259   -0.00539
AFIX  23
H5B   2    0.279501    0.202528    0.011495    11.00000   -1.20000
H5A   2    0.209352    0.145668    0.019117    11.00000   -1.20000
AFIX   0
C6    1    0.354892    0.148429    0.051115    11.00000    0.03593    0.04292 =
         0.03841    0.01280   -0.00602   -0.00650
AFIX  13
H6    2    0.327921    0.120869    0.071102    11.00000   -1.20000
AFIX   0
C1'   1    0.477837    0.154891   -0.008553    11.00000    0.05692    0.05210 =
         0.03808    0.01057    0.00209    0.00111
AFIX 137
H1L   2    0.515102    0.187688    0.003231    11.00000   -1.50000
H1M   2    0.417125    0.168240   -0.025081    11.00000   -1.50000
H1N   2    0.531024    0.133377   -0.024247    11.00000   -1.50000
AFIX   0
C2'   1    0.431558    0.116560    0.023254    11.00000    0.05125    0.03725 =
         0.03453    0.00510   -0.00853   -0.00445
C3'   1    0.373970    0.065046    0.005421    11.00000    0.11159    0.05733 =
         0.04982   -0.00085   -0.01438   -0.02649
AFIX 137
H3C   2    0.427141    0.043519   -0.010272    11.00000   -1.50000
H3D   2    0.312699    0.077912   -0.011032    11.00000   -1.50000
H3E   2    0.345054    0.040593    0.026103    11.00000   -1.50000
AFIX   0
C1''  1    0.485967    0.306480    0.097614    11.00000    0.07259    0.04217 =
         0.05030    0.00732   -0.00342   -0.00197
AFIX 137
H1O   2    0.533233    0.287255    0.078579    11.00000   -1.50000
H1P   2    0.531097    0.332297    0.113393    11.00000   -1.50000
H1Q   2    0.428620    0.328340    0.084084    11.00000   -1.50000
AFIX   0
C2''  1    0.431423    0.262202    0.123736    11.00000    0.07645    0.03877 =
         0.03399    0.00478    0.01093    0.00906
C3''  1    0.369724    0.291305    0.156924    11.00000    0.15795    0.06087 =
         0.05097   -0.00514    0.03753    0.02319
AFIX 137
H3F   2    0.329462    0.262646    0.172029    11.00000   -1.50000
H3G   2    0.317148    0.319038    0.146323    11.00000   -1.50000
H3H   2    0.422968    0.310907    0.173716    11.00000   -1.50000
HKLF 4 1 1 0 0 1 -2 0 1 0 -2
REM  GJ396   IPDS2  -100DEGC  C2 NEW: FDDD
REM R1 =  0.0856 for   1499 Fo > 4sig(Fo)  and  0.1441 for all   2319 data
REM    135 parameters refined using      4 restraints
END
WGHT      0.0468      7.4054
REM Highest difference peak  0.155,  deepest hole -0.153,  1-sigma level  0.035
Q1    1   0.3102  0.0567  0.0304  11.00000  0.05    0.16
Q2    1   0.0420  0.2376  0.0675  11.00000  0.05    0.12
Q3    1   0.2209  0.2903  0.1229  11.00000  0.05    0.12
Q4    1   0.3171  0.0999  0.0677  11.00000  0.05    0.11
Q5    1   0.6250  0.1250  0.0877  10.50000  0.05    0.11
Q6    1   0.5860  0.1803  0.0752  11.00000  0.05    0.11
Q7    1   0.5391  0.1294  0.0632  11.00000  0.05    0.11
Q8    1   0.1333  0.2510  0.0584  11.00000  0.05    0.10
Q9    1   0.2595  0.1090  0.0023  11.00000  0.05    0.10
Q10   1   0.5184  0.2228  0.0713  11.00000  0.05    0.10
Q11   1   0.5825  0.3211  0.0994  11.00000  0.05    0.10
Q12   1   0.4222  0.2428  0.0466  11.00000  0.05    0.10
Q13   1   0.2839  0.3389  0.0802  11.00000  0.05    0.10
Q14   1   0.4352  0.0404 -0.0442  11.00000  0.05    0.10
Q15   1   0.5137  0.2087  0.0003  11.00000  0.05    0.10
Q16   1   0.1413  0.1464  0.0947  11.00000  0.05    0.10
Q17   1   0.4713  0.2466  0.1322  11.00000  0.05    0.10
Q18   1   0.2609  0.0904 -0.0009  11.00000  0.05    0.10
Q19   1   0.2198  0.3616  0.0542  11.00000  0.05    0.10
Q20   1   0.5717  0.1619 -0.0090  11.00000  0.05    0.10
Q21   1   0.4496  0.3801  0.0455  11.00000  0.05    0.10
Q22   1   0.6250  0.1544  0.1250  10.50000  0.05    0.10
Q23   1   0.4846  0.2071  0.0511  11.00000  0.05    0.09
Q24   1   0.5935  0.3475  0.1041  11.00000  0.05    0.09
Q25   1   0.1282  0.2140  0.0346  11.00000  0.05    0.09
Q26   1   0.2074  0.3083  0.1557  11.00000  0.05    0.09
Q27   1   0.2896  0.2215  0.0222  11.00000  0.05    0.09
Q28   1   0.2282  0.3267  0.0521  11.00000  0.05    0.09
Q29   1   0.3876  0.2102 -0.0104  11.00000  0.05    0.09
Q30   1   0.3498  0.0809 -0.0240  11.00000  0.05    0.09
;
data_global
_journal_date_recd_electronic     2012-02-04
_journal_date_accepted     2012-02-09
_journal_name_full     'Acta Crystallographica, Section E'
_journal_year     2012
_journal_volume     68
_journal_issue      3
_journal_page_first     o857
_journal_page_last     o857
_journal_paper_category     QO
_journal_paper_doi     10.1107/S1600536812005879
_journal_coeditor_code     PK2389
_publ_contact_author_name     'Reinhard Neier'
_publ_contact_author_address
;
Institute of Chemistry
University of Neuch\^atel
Avenue de Bellevaux 51
CH-2000 Neuch\^atel
Switzerland
;
_publ_contact_author_email     reinhard.neier@unine.ch
_publ_contact_author_fax     '+41 32 718 25 11'
_publ_contact_author_phone     '+41 32 718 24 28'
_publ_section_title
;
2,2'-[(2<i>S</i>*,6<i>R</i>*)-Piperidine-2,6-diyl]dipropan-2-ol
;
loop_
    _publ_author_name
    _publ_author_footnote
    _publ_author_address
    'Journot, Guillaume' .
;
Institute of Chemistry
University of Neuch\^atel
Avenue de Bellevaux 51
CH-2000 Neuch\^atel
Switzerland
;
    'Neier, Reinhard' .
;
Institute of Chemistry
University of Neuch\^atel
Avenue de Bellevaux 51
CH-2000 Neuch\^atel
Switzerland
;
    'Stoeckli-Evans, Helen' .
;
Institute of Physics
University of Neuch\^atel
Rue Emile-Argand 11
CH-2000 Neuch\^atel
Switzerland
;
