# Supplementary material for: 2,2′-[(2S*,6R*)-Piperidine-2,6-di­yl]­di­pro­pan-2-ol
Source: Acta Crystallogr Sect E Struct Rep Online. 2012 Feb 24;68(Pt 3):o857. doi: 10.1107/S1600536812005879 (PMC3297911; doi:10.1107/S1600536812005879)
Supplement: Supplementary file 2 [file e-68-0o857-Isup2.hkl]

# 
# h,k,l, Fc-squared, Fo-squared, sigma(Fo-squared) and status flag 
# 
data_I
_shelx_title ' GJ396   IPDS2  -100DEGC  C2 NEW: FDDD' 
_shelx_refln_list_code          4 
_shelx_F_calc_maximum     1014.61 
_exptl_crystal_F_000      3584.00 
_reflns_d_resolution_high  0.8201 
 
loop_ 
 _symmetry_equiv_pos_as_xyz 
 'x, y, z' 
 '-x+1/4, -y+1/4, z' 
 'x, -y+1/4, -z+1/4' 
 '-x+1/4, y, -z+1/4' 
 'x, y+1/2, z+1/2' 
 '-x+1/4, -y+3/4, z+1/2' 
 'x, -y+3/4, -z+3/4' 
 '-x+1/4, y+1/2, -z+3/4' 
 'x+1/2, y, z+1/2' 
 '-x+3/4, -y+1/4, z+1/2' 
 'x+1/2, -y+1/4, -z+3/4' 
 '-x+3/4, y, -z+3/4' 
 'x+1/2, y+1/2, z' 
 '-x+3/4, -y+3/4, z' 
 'x+1/2, -y+3/4, -z+1/4' 
 '-x+3/4, y+1/2, -z+1/4' 
 '-x, -y, -z' 
 'x-1/4, y-1/4, -z' 
 '-x, y-1/4, z-1/4' 
 'x-1/4, -y, z-1/4' 
 '-x, -y+1/2, -z+1/2' 
 'x-1/4, y+1/4, -z+1/2' 
 '-x, y+1/4, z+1/4' 
 'x-1/4, -y+1/2, z+1/4' 
 '-x+1/2, -y, -z+1/2' 
 'x+1/4, y-1/4, -z+1/2' 
 '-x+1/2, y-1/4, z+1/4' 
 'x+1/4, -y, z+1/4' 
 '-x+1/2, -y+1/2, -z' 
 'x+1/4, y+1/4, -z' 
 '-x+1/2, y+1/4, z-1/4' 
 'x+1/4, -y+1/2, z-1/4' 
 
_cell_length_a    12.0713 
_cell_length_b    23.4762 
_cell_length_c    34.4960 
_cell_angle_alpha  90.000 
_cell_angle_beta   90.000 
_cell_angle_gamma  90.000 
 
_shelx_F_squared_multiplier     1.000 
 
loop_ 
 _refln_index_h 
 _refln_index_k 
 _refln_index_l 
 _refln_F_squared_calc 
 _refln_F_squared_meas 
 _refln_F_squared_sigma 
 _refln_observed_status 
   4   0   0    59253.29    59499.98    637.05 o 
   8   0   0    12489.81    13037.47    379.91 o 
  12   0   0     8953.93     8206.04    464.75 o 
   2   2   0   122528.16   112954.77    989.66 o 
   6   2   0    21039.19    21626.18    272.98 o 
  10   2   0     1761.40     1688.43    270.66 o 
  14   2   0      399.07      830.84    351.57 o 
   0   4   0    49541.04    48770.15    652.45 o 
   4   4   0       40.68       44.42    215.26 o 
   8   4   0      453.53      806.85    236.38 o 
  12   4   0      615.98      760.09    295.85 o 
   2   6   0    20518.54    19897.03    306.05 o 
   6   6   0    12465.82    12705.81    261.02 o 
  10   6   0        6.40      244.02    255.79 o 
  14   6   0      434.58      327.49    355.64 o 
   0   8   0    37896.33    36771.22    932.64 o 
   4   8   0     5717.08     5696.82    241.71 o 
   8   8   0     1112.84     1212.20    241.27 o 
  12   8   0      951.34     1472.66    345.94 o 
   2  10   0     8852.65     9117.49    250.39 o 
   6  10   0     3592.52     3367.31    239.38 o 
  10  10   0      291.65      492.85    284.61 o 
   0  12   0      215.09      490.39    315.10 o 
   4  12   0    41883.41    39970.94    377.45 o 
   8  12   0    11829.57    10692.21    281.94 o 
  12  12   0      106.69       69.22    332.45 o 
   2  14   0     7579.85     7724.34    248.32 o 
   6  14   0     5794.20     6209.62    271.94 o 
  10  14   0     1291.19     1211.22    310.74 o 
   0  16   0     1199.92     1741.84    321.67 o 
   4  16   0      821.68      767.26    248.96 o 
   8  16   0      512.61      675.97    283.56 o 
  12  16   0     2313.08     1965.44    438.72 o 
   2  18   0      863.04      687.35    255.22 o 
   6  18   0      208.14      638.64    343.79 o 
  10  18   0       51.51      339.65    340.57 o 
   0  20   0     3700.11     4102.96    386.06 o 
   4  20   0      283.07      678.71    277.76 o 
   8  20   0        1.02       69.69    314.52 o 
   2  22   0      113.78      716.75    345.69 o 
   6  22   0     2800.55     2802.54    389.84 o 
   0  24   0     4590.01     4346.20    442.45 o 
   4  24   0      259.78      509.94    320.92 o 
   2  26   0     3194.25     2656.20    335.51 o 
   6  26   0      740.37      848.69    404.48 o 
   0  28   0      753.60      300.60    489.90 o 
   1   1   1    11068.05    10495.74    247.27 o 
   3   1   1    27242.58    25986.21    236.85 o 
   5   1   1      137.97      182.86    161.78 o 
   7   1   1       45.03      158.73    165.61 o 
   9   1   1       46.08      151.11    170.88 o 
  11   1   1     7878.96     6805.13    211.92 o 
  13   1   1      388.46      964.48    229.73 o 
   1   3   1    11255.30    10233.30    207.87 o 
   3   3   1     6472.40     5721.75    175.93 o 
   5   3   1     5779.89     6227.65    169.59 o 
   7   3   1      651.57      635.93    168.66 o 
   9   3   1      287.46      616.39    180.68 o 
  11   3   1      553.75     1000.08    199.85 o 
  13   3   1     1633.40     1515.79    229.60 o 
   1   5   1    16844.12    16416.87    212.09 o 
   3   5   1     3062.50     2653.23    162.27 o 
   5   5   1        7.47       47.47    155.30 o 
   7   5   1     3408.35     3830.50    176.31 o 
   9   5   1     2492.80     2819.04    184.32 o 
  11   5   1      598.26      758.42    202.59 o 
  13   5   1      727.35      763.33    232.17 o 
   1   7   1     7798.54     7067.04    176.95 o 
   3   7   1      741.18      660.67    151.56 o 
   5   7   1     2474.95     2153.06    161.98 o 
   7   7   1      831.30     1063.22    165.88 o 
   9   7   1      372.53      606.98    195.46 o 
  11   7   1      696.01     1055.01    210.40 o 
  13   7   1      522.70      532.93    240.92 o 
   1   9   1      537.31      682.87    151.94 o 
   3   9   1      401.73      646.94    156.08 o 
   5   9   1      563.67      636.51    156.76 o 
   7   9   1        2.49       61.11    166.33 o 
   9   9   1     4802.26     4941.12    193.83 o 
  11   9   1      286.67      403.37    215.05 o 
  13   9   1      304.31      722.81    246.09 o 
   1  11   1     6724.40     6880.03    165.69 o 
   3  11   1        0.88      -60.52    158.80 o 
   5  11   1     3450.51     3543.15    168.41 o 
   7  11   1     9926.06     9553.89    189.22 o 
   9  11   1     3276.16     3022.65    194.15 o 
  11  11   1      145.29      295.92    231.50 o 
  13  11   1      199.54      595.25    267.11 o 
   1  13   1     6224.37     6404.10    168.63 o 
   3  13   1     4034.09     4516.84    169.64 o 
   5  13   1     5136.54     5221.72    178.37 o 
   7  13   1      941.49     1154.18    179.79 o 
   9  13   1       47.02      315.87    195.48 o 
  11  13   1      779.02      857.56    228.67 o 
  13  13   1      277.33      806.96    271.77 o 
   1  15   1     6190.02     6190.38    185.92 o 
   3  15   1       54.70      293.76    183.92 o 
   5  15   1    46677.21    44983.49    523.59 o 
   7  15   1     8759.46     8383.47    204.76 o 
   9  15   1      471.46      644.20    205.35 o 
  11  15   1       25.49      415.82    237.28 o 
   1  17   1      752.76      750.41    175.15 o 
   3  17   1       41.08      421.27    177.41 o 
   5  17   1     3481.96     3717.04    189.88 o 
   7  17   1     3535.83     3491.62    204.34 o 
   9  17   1        9.73      287.34    218.58 o 
  11  17   1      645.59      858.58    253.90 o 
   1  19   1      591.07      708.79    182.98 o 
   3  19   1      577.50     1074.53    187.70 o 
   5  19   1      275.89      553.55    206.49 o 
   7  19   1       19.54      292.16    212.76 o 
   9  19   1      129.50      333.50    234.90 o 
   1  21   1      578.14      682.57    202.49 o 
   3  21   1       81.47      366.80    198.84 o 
   5  21   1       26.65      302.17    208.89 o 
   7  21   1        3.83      438.21    228.13 o 
   9  21   1       49.85      222.71    250.07 o 
   1  23   1     1924.74     2123.18    208.73 o 
   3  23   1       37.54      118.17    219.00 o 
   5  23   1      627.94      773.13    227.43 o 
   7  23   1      268.08      411.67    253.33 o 
   1  25   1      415.81      625.14    225.56 o 
   3  25   1     1753.45     1460.55    231.19 o 
   5  25   1      332.91      639.95    247.47 o 
   7  25   1      537.22      765.32    298.59 o 
   1  27   1      128.94      646.58    236.04 o 
   3  27   1     2314.41     2225.45    257.59 o 
   2   0   2   347798.53   308561.28   3992.76 o 
   6   0   2    34669.54    34979.92    311.69 o 
  10   0   2     2027.03     1957.62    292.47 o 
  14   0   2      856.85     1199.93    362.08 o 
   0   2   2   154861.30   148296.75   1068.58 o 
   2   2   2    51757.13    46797.26    304.38 o 
   4   2   2     2029.00     1978.19    161.18 o 
   6   2   2     5706.93     5933.39    172.28 o 
   8   2   2       42.17       11.51    175.53 o 
  10   2   2      515.96     1058.21    186.79 o 
  12   2   2      734.69      976.79    217.86 o 
  14   2   2      217.87      -66.36    241.45 o 
   2   4   2    16196.41    14750.00    208.16 o 
   4   4   2    35382.17    36651.17    243.82 o 
   6   4   2      960.87     1146.49    169.07 o 
   8   4   2      925.02      834.04    182.11 o 
  10   4   2       22.77      221.60    185.87 o 
  12   4   2      156.75      459.81    212.19 o 
  14   4   2      100.10      427.40    250.28 o 
   0   6   2      942.60     1299.22    275.69 o 
   2   6   2      199.80      166.60    155.84 o 
   4   6   2      133.74      267.74    151.35 o 
   6   6   2       97.81      307.66    159.95 o 
   8   6   2      550.21      616.26    177.34 o 
  10   6   2      122.23      349.34    204.51 o 
  12   6   2      753.72      675.78    212.63 o 
  14   6   2        0.11      250.27    257.52 o 
   2   8   2     1389.04     1062.11    151.82 o 
   4   8   2       75.26      132.36    161.23 o 
   6   8   2      272.26      354.10    161.81 o 
   8   8   2     7376.56     7253.46    189.81 o 
  10   8   2      459.62      684.37    200.81 o 
  12   8   2     1246.32     1375.08    233.11 o 
  14   8   2      570.42      531.67    264.82 o 
   0  10   2    12412.28    12874.75    272.29 o 
   2  10   2    15996.34    16986.32    190.23 o 
   4  10   2      783.69      827.95    155.98 o 
   6  10   2       30.89       95.07    163.94 o 
   8  10   2      530.21      641.15    179.47 o 
  10  10   2     1898.32     1617.51    212.11 o 
  12  10   2      252.60      580.65    232.05 o 
   2  12   2     5144.52     4938.16    176.11 o 
   4  12   2      701.97      889.42    162.80 o 
   6  12   2     1398.99     1924.83    175.44 o 
   8  12   2    16586.53    15098.83    244.16 o 
  10  12   2      336.24       31.58    209.91 o 
  12  12   2      302.82      459.01    242.52 o 
   0  14   2     7549.95     7617.82    246.13 o 
   2  14   2     1062.41     1114.97    166.79 o 
   4  14   2     9697.29     9854.92    184.57 o 
   6  14   2    13302.73    12907.20    213.05 o 
   8  14   2    12814.25    11707.93    239.68 o 
  10  14   2      430.54      950.42    211.54 o 
  12  14   2      555.96      637.54    248.11 o 
   2  16   2      651.33      503.18    176.79 o 
   4  16   2       12.04      231.98    182.87 o 
   6  16   2    10212.51    10615.08    205.28 o 
   8  16   2      109.54      329.32    196.77 o 
  10  16   2        2.68      106.83    230.49 o 
  12  16   2      153.31      342.89    292.62 o 
   0  18   2      596.60      683.23    258.90 o 
   2  18   2       80.16      570.71    176.04 o 
   4  18   2        4.50      368.73    194.18 o 
   6  18   2      635.37      835.91    195.96 o 
   8  18   2     1548.24     1340.46    218.99 o 
  10  18   2      203.28      382.26    241.31 o 
   2  20   2      186.55      364.58    203.52 o 
   4  20   2     1055.51     1218.53    205.39 o 
   6  20   2       13.87      103.63    208.80 o 
   8  20   2      455.19      433.74    225.76 o 
  10  20   2        2.02      106.82    257.05 o 
   0  22   2      455.83      204.82    289.03 o 
   2  22   2       44.44      367.75    199.85 o 
   4  22   2     1082.45     1245.07    210.43 o 
   6  22   2       59.91      526.81    237.38 o 
   8  22   2        0.02      811.83    252.61 o 
   2  24   2      454.93      141.29    209.61 o 
   4  24   2     2227.05     2270.83    236.00 o 
   6  24   2      208.79      464.88    243.98 o 
   0  26   2     3456.74     2253.29    326.80 o 
   2  26   2      816.26     1053.99    247.99 o 
   4  26   2      261.22      529.86    245.34 o 
   6  26   2        3.11      -90.16    412.25 o 
   2  28   2       20.38      286.79    253.65 o 
   1   1   3    15485.43    15158.63    274.18 o 
   3   1   3    17237.40    16833.47    221.68 o 
   5   1   3    13670.04    14879.81    185.64 o 
   7   1   3      513.85      813.15    171.91 o 
   9   1   3     1291.59     1373.25    170.69 o 
  11   1   3      878.20     1134.04    192.68 o 
  13   1   3     2951.56     2054.93    233.07 o 
   1   3   3   120794.25   110758.29    631.12 o 
   3   3   3    33405.83    31356.01    236.67 o 
   5   3   3      975.06     1375.34    157.34 o 
   7   3   3      975.71     1349.73    176.79 o 
   9   3   3       73.02      331.42    180.22 o 
  11   3   3       24.61      303.34    198.75 o 
  13   3   3     3851.06     3153.27    235.30 o 
   1   5   3     5362.54     4933.49    180.43 o 
   3   5   3    26293.64    26554.70    216.18 o 
   5   5   3     1532.53     1759.90    166.31 o 
   7   5   3     1120.04     1163.08    166.62 o 
   9   5   3      283.34      523.31    183.45 o 
  11   5   3     1288.48     1074.71    207.60 o 
  13   5   3      720.78      938.91    241.59 o 
   1   7   3     3345.30     3088.09    174.77 o 
   3   7   3     4610.48     4595.09    164.85 o 
   5   7   3    15652.32    14858.25    203.32 o 
   7   7   3       94.06      304.16    166.06 o 
   9   7   3     5613.96     5158.03    193.85 o 
  11   7   3       12.17      608.35    212.41 o 
  13   7   3      489.61      631.46    241.62 o 
   1   9   3      753.55      927.40    163.55 o 
   3   9   3    26817.40    28026.01    279.84 o 
   5   9   3    11169.38    11843.02    182.41 o 
   7   9   3      502.88      654.09    172.49 o 
   9   9   3     3870.49     3879.72    201.79 o 
  11   9   3     1983.60     1983.79    227.66 o 
  13   9   3        0.08      532.09    255.22 o 
   1  11   3     5336.32     5430.18    166.22 o 
   3  11   3    25712.93    25078.02    199.05 o 
   5  11   3    20434.19    22364.04    199.62 o 
   7  11   3     2221.90     2655.87    180.64 o 
   9  11   3     4853.29     4544.48    204.80 o 
  11  11   3     1809.92     1450.59    218.67 o 
  13  11   3      176.26      317.04    260.35 o 
   1  13   3     5902.97     5864.22    172.63 o 
   3  13   3     7046.98     7308.42    178.06 o 
   5  13   3     7763.97     7913.84    185.10 o 
   7  13   3      167.89      218.15    174.57 o 
   9  13   3     1110.90      778.37    202.67 o 
  11  13   3     1648.57     1678.64    233.68 o 
  13  13   3       76.20      343.40    268.99 o 
   1  15   3      603.45      482.14    179.49 o 
   3  15   3     7102.95     6802.09    187.73 o 
   5  15   3      226.18      455.30    183.87 o 
   7  15   3      951.84     1338.57    190.95 o 
   9  15   3       23.97      316.81    206.45 o 
  11  15   3     1533.68     1215.00    234.49 o 
   1  17   3     3139.25     3204.66    189.37 o 
   3  17   3      566.47      635.05    183.17 o 
   5  17   3      778.56     1158.61    191.37 o 
   7  17   3      296.95      654.63    202.17 o 
   9  17   3       84.45      226.33    218.64 o 
  11  17   3      907.05     1139.74    262.01 o 
   1  19   3      843.15     1333.92    183.38 o 
   3  19   3     1119.31     1005.95    190.92 o 
   5  19   3     1334.72     1357.82    211.73 o 
   7  19   3        8.15      611.34    204.80 o 
   9  19   3        8.43      371.21    229.86 o 
   1  21   3        9.55      224.47    192.99 o 
   3  21   3     1048.87     1131.46    196.03 o 
   5  21   3      223.44      374.87    208.55 o 
   7  21   3     2413.78     2140.52    224.90 o 
   9  21   3       84.81     1169.89    252.92 o 
   1  23   3        0.19       34.02    210.40 o 
   3  23   3      334.79      772.04    223.78 o 
   5  23   3      226.45      393.18    226.43 o 
   7  23   3      469.74      427.29    258.90 o 
   1  25   3     2183.01     2173.29    225.12 o 
   3  25   3      445.84      400.63    226.04 o 
   5  25   3        0.00      145.92    239.80 o 
   7  25   3      443.85      424.75    487.29 o 
   1  27   3      739.37      642.50    241.91 o 
   3  27   3      801.72      969.60    247.08 o 
   0   0   4    21939.64    23381.11    733.38 o 
   4   0   4      117.65      108.21    219.94 o 
   8   0   4       33.34      176.91    257.96 o 
  12   0   4      167.29      384.29    291.65 o 
   2   2   4    96732.07    90341.27    538.04 o 
   4   2   4    47411.71    46616.38    256.01 o 
   6   2   4      329.94      385.01    171.50 o 
   8   2   4       54.91      166.24    176.79 o 
  10   2   4      390.46      502.50    191.93 o 
  12   2   4     1046.33     1785.95    212.92 o 
  14   2   4       38.74      276.55    245.75 o 
   0   4   4  1029429.25   951458.38   4376.55 o 
   2   4   4   182936.25   167863.80    661.51 o 
   4   4   4    24611.75    24859.21    208.72 o 
   6   4   4    15305.65    15016.38    189.24 o 
   8   4   4      956.82      905.74    179.12 o 
  10   4   4      786.87      689.59    192.69 o 
  12   4   4      445.73      982.84    217.38 o 
  14   4   4        7.15      807.69    251.24 o 
   2   6   4     4657.92     4450.11    171.91 o 
   4   6   4     5993.07     6165.07    168.80 o 
   6   6   4     1942.95     2170.51    167.66 o 
   8   6   4     1106.22     1391.15    177.29 o 
  10   6   4     2280.96     2010.71    200.10 o 
  12   6   4       38.20       40.66    223.10 o 
  14   6   4        1.55      505.35    257.26 o 
   0   8   4    17977.02    17290.90    298.85 o 
   2   8   4    17633.65    17551.56    194.82 o 
   4   8   4      802.84      847.78    154.85 o 
   6   8   4     1071.40      819.80    168.19 o 
   8   8   4     3724.79     4166.26    190.74 o 
  10   8   4     1178.71     1252.49    204.53 o 
  12   8   4       46.22      740.87    224.21 o 
  14   8   4      181.29      646.42    321.25 o 
   2  10   4        1.84       43.68    157.90 o 
   4  10   4    13905.65    13892.71    179.00 o 
   6  10   4    11462.36    11969.26    184.02 o 
   8  10   4     9874.20     9297.86    196.46 o 
  10  10   4     1228.77     1405.26    202.83 o 
  12  10   4       62.52      279.84    237.01 o 
   0  12   4     8102.41     7540.35    256.65 o 
   2  12   4    18324.42    19248.81    209.10 o 
   4  12   4      549.49      600.53    165.68 o 
   6  12   4     9680.01    10011.41    186.16 o 
   8  12   4     5226.74     4787.15    195.96 o 
  10  12   4      995.81      837.01    206.65 o 
  12  12   4        0.89      -64.57    238.57 o 
   2  14   4      311.92      296.35    175.17 o 
   4  14   4       50.01      254.47    173.28 o 
   6  14   4     4543.44     4492.74    182.24 o 
   8  14   4     3941.72     3470.08    198.37 o 
  10  14   4       47.86      158.51    213.67 o 
  12  14   4      676.91      962.60    251.38 o 
   0  16   4       83.72      225.87    245.62 o 
   2  16   4       55.30      -52.91    171.06 o 
   4  16   4     9904.74     9328.44    191.65 o 
   6  16   4      847.19      945.59    190.55 o 
   8  16   4       10.07      185.32    207.64 o 
  10  16   4      486.00      606.53    227.59 o 
  12  16   4       92.61      361.69    269.49 o 
   2  18   4     2247.30     2264.19    189.52 o 
   4  18   4      879.51     1346.29    202.99 o 
   6  18   4     1128.84     1642.61    192.31 o 
   8  18   4      698.15      944.95    219.03 o 
  10  18   4      144.13      449.92    247.42 o 
   0  20   4     1442.64     1536.05    287.58 o 
   2  20   4      492.47      652.89    204.45 o 
   4  20   4      102.78      366.09    199.47 o 
   6  20   4      569.02      841.24    210.83 o 
   8  20   4       12.46      156.95    232.33 o 
  10  20   4       74.20      261.01    263.99 o 
   2  22   4      965.23     1016.02    204.21 o 
   4  22   4      882.25     1239.37    218.33 o 
   6  22   4        1.97      399.17    242.98 o 
   8  22   4        0.00      503.69    237.23 o 
   0  24   4      437.60     1258.70    308.35 o 
   2  24   4       64.77      647.36    217.78 o 
   4  24   4     1011.62      853.98    245.72 o 
   6  24   4     1287.93     1526.56    249.61 o 
   2  26   4      326.95      449.52    232.35 o 
   4  26   4      804.56      517.62    260.69 o 
   0  28   4      526.11      529.64    359.70 o 
   2  28   4      174.73      575.50    257.94 o 
   1   1   5     6418.05     6115.65    238.15 o 
   3   1   5     4510.29     4064.69    180.63 o 
   5   1   5     1246.35     1278.15    161.95 o 
   7   1   5     2000.96     2470.41    171.90 o 
   9   1   5      281.06      424.82    179.24 o 
  11   1   5      848.72      911.99    195.56 o 
  13   1   5     1318.48     1302.23    239.22 o 
   1   3   5     3554.46     3269.83    189.38 o 
   3   3   5   133508.41   126265.46    865.86 o 
   5   3   5    25123.28    25354.87    207.50 o 
   7   3   5      202.35       95.93    166.99 o 
   9   3   5       39.75      179.13    189.33 o 
  11   3   5     3798.84     3830.34    209.86 o 
  13   3   5      397.35      965.00    230.28 o 
   1   5   5    98811.80    93982.61    592.34 o 
   3   5   5    57818.13    55242.69    503.01 o 
   5   5   5    19586.18    20217.67    193.98 o 
   7   5   5     2311.39     1986.56    171.17 o 
   9   5   5     1905.92     2097.91    184.52 o 
  11   5   5     1976.08     2088.50    210.55 o 
  13   5   5     2210.53     1674.34    237.44 o 
   1   7   5    37253.45    36162.38    380.14 o 
   3   7   5     3310.60     3327.41    166.51 o 
   5   7   5     4676.96     4898.31    164.24 o 
   7   7   5     2411.74     2531.00    175.76 o 
   9   7   5      255.52      456.84    178.27 o 
  11   7   5       39.38       76.58    215.55 o 
  13   7   5      253.26      677.24    248.59 o 
   1   9   5    20572.88    20341.47    197.95 o 
   3   9   5      527.95      786.93    157.08 o 
   5   9   5     1334.58     1716.45    172.68 o 
   7   9   5     2013.91     2094.21    172.20 o 
   9   9   5      244.25      703.36    193.66 o 
  11   9   5      677.76     1066.60    219.97 o 
  13   9   5      127.38      242.57    253.73 o 
   1  11   5      702.22      895.61    155.02 o 
   3  11   5    20250.97    23840.44    265.11 o 
   5  11   5    13061.16    13211.57    182.98 o 
   7  11   5     4742.59     4651.81    185.64 o 
   9  11   5      583.09     1037.41    187.94 o 
  11  11   5      288.43      162.86    219.12 o 
  13  11   5      596.04      602.77    252.21 o 
   1  13   5     6460.58     6364.03    184.03 o 
   3  13   5       32.35      -14.13    160.49 o 
   5  13   5     5492.88     5018.11    182.06 o 
   7  13   5      950.88      946.32    184.63 o 
   9  13   5      312.73      301.74    199.48 o 
  11  13   5      231.31      400.50    225.56 o 
   1  15   5      121.57      234.03    182.83 o 
   3  15   5     1059.91     1258.62    178.39 o 
   5  15   5     4067.85     4119.28    185.15 o 
   7  15   5      643.04     1011.70    194.29 o 
   9  15   5      680.65      841.05    210.24 o 
  11  15   5       49.76      451.53    235.31 o 
   1  17   5     2282.64     1966.20    175.56 o 
   3  17   5      182.55      305.63    177.73 o 
   5  17   5     3406.36     3579.03    194.97 o 
   7  17   5      682.86     1010.71    196.13 o 
   9  17   5       87.29      460.21    221.59 o 
  11  17   5       34.74     -119.12    262.56 o 
   1  19   5     5515.82     5274.46    191.14 o 
   3  19   5       42.31      245.11    191.95 o 
   5  19   5    10732.28    10450.40    273.70 o 
   7  19   5     1731.88     2067.50    213.00 o 
   9  19   5      179.71      322.28    230.58 o 
   1  21   5      846.76      945.91    191.85 o 
   3  21   5     4096.17     3822.49    243.47 o 
   5  21   5     1888.84     2077.61    219.45 o 
   7  21   5      166.61      420.02    227.67 o 
   9  21   5        4.03       94.60    252.30 o 
   1  23   5     1060.60     1351.92    217.29 o 
   3  23   5       21.28      198.21    222.26 o 
   5  23   5       31.38      410.59    246.58 o 
   7  23   5      310.82      633.43    263.17 o 
   1  25   5      529.70      519.15    229.77 o 
   3  25   5     4693.12     3980.40    247.06 o 
   5  25   5      418.80      566.22    248.18 o 
   1  27   5      116.22      678.47    245.08 o 
   3  27   5     1367.66     1044.12    259.68 o 
   2   0   6     6050.51     6098.38    292.11 o 
   6   0   6     8255.99     8231.28    254.89 o 
  10   0   6      402.00     1003.01    275.22 o 
  14   0   6      107.20      110.53    357.83 o 
   0   2   6   546800.94   511110.34   2596.22 o 
   2   2   6    36782.68    35845.74    298.97 o 
   4   2   6     2304.75     2304.30    159.08 o 
   6   2   6     7126.37     7214.65    177.80 o 
   8   2   6      264.11      360.85    174.17 o 
  10   2   6      547.29      923.29    193.05 o 
  12   2   6     1081.97     1283.69    219.23 o 
  14   2   6        8.10     1187.76    314.42 o 
   2   4   6    76665.66    73285.23    331.15 o 
   4   4   6    13544.06    13975.95    186.12 o 
   6   4   6    13769.58    15252.02    195.45 o 
   8   4   6      580.10      907.97    184.46 o 
  10   4   6     4430.72     4103.51    207.80 o 
  12   4   6     1314.93     1191.28    221.77 o 
  14   4   6      184.90      306.43    256.99 o 
   0   6   6     3902.21     3479.00    263.59 o 
   2   6   6    39002.95    38152.47    403.55 o 
   4   6   6        8.70       88.03    164.15 o 
   6   6   6     2790.65     2715.12    170.67 o 
   8   6   6     1128.63      997.62    178.77 o 
  10   6   6     1889.42     2007.75    199.30 o 
  12   6   6      629.65      966.42    241.58 o 
  14   6   6      801.68     1050.88    268.90 o 
   2   8   6      838.75      772.82    157.82 o 
   4   8   6     8843.76     9050.48    175.06 o 
   6   8   6      510.94      689.95    168.29 o 
   8   8   6     1519.50     1717.30    187.20 o 
  10   8   6        0.67       10.70    208.74 o 
  12   8   6        4.08      426.60    223.62 o 
   0  10   6    23545.97    23271.44    349.03 o 
   2  10   6    51341.44    52569.24    407.78 o 
   4  10   6    24006.58    24449.82    230.42 o 
   6  10   6     6753.18     6877.38    185.55 o 
   8  10   6    14548.84    13748.22    206.75 o 
  10  10   6     4796.10     4704.73    223.10 o 
  12  10   6      359.39      190.27    230.86 o 
   2  12   6      502.22      301.92    180.05 o 
   4  12   6     2369.57     2481.74    170.53 o 
   6  12   6     3149.16     3302.50    177.41 o 
   8  12   6     6207.00     5836.29    207.38 o 
  10  12   6        1.16      412.53    213.50 o 
  12  12   6      412.25      706.95    261.81 o 
   0  14   6     4017.36     3747.27    239.65 o 
   2  14   6     1109.84     1264.54    170.54 o 
   4  14   6      505.85      385.07    171.72 o 
   6  14   6      612.18      789.36    182.82 o 
   8  14   6       82.64      217.35    198.84 o 
  10  14   6       77.99       63.80    219.87 o 
  12  14   6      117.39      169.70    244.28 o 
   2  16   6     2434.98     2522.78    172.07 o 
   4  16   6     2678.38     2694.33    184.20 o 
   6  16   6      433.78      907.20    202.27 o 
   8  16   6     2579.06     2672.82    206.00 o 
  10  16   6        4.93      295.89    229.69 o 
   0  18   6     1305.89     1621.65    251.66 o 
   2  18   6     4348.91     4079.84    193.33 o 
   4  18   6        3.95      166.36    193.66 o 
   6  18   6     3197.00     2952.64    210.24 o 
   8  18   6      315.50      502.58    225.33 o 
  10  18   6       69.53      653.10    248.60 o 
   2  20   6        9.72      330.66    198.76 o 
   4  20   6     1847.65     1808.50    201.39 o 
   6  20   6     5981.77     5458.57    218.72 o 
   8  20   6      351.01      880.72    236.77 o 
  10  20   6      188.53      688.73    266.38 o 
   0  22   6     6679.16     6736.10    311.21 o 
   2  22   6     1038.12     1201.64    207.19 o 
   4  22   6      673.44     1008.85    214.73 o 
   6  22   6      110.55      780.14    231.81 o 
   8  22   6        9.44      615.50    249.04 o 
   2  24   6      360.00      684.18    225.94 o 
   4  24   6       23.04      126.12    232.93 o 
   6  24   6      223.66      580.93    246.02 o 
   0  26   6     1455.57     1464.51    348.18 o 
   2  26   6        0.11      264.62    230.08 o 
   4  26   6       37.46       47.43    268.94 o 
   2  28   6       28.17      566.52   1203.62 o 
   1   1   7    96872.65    90826.11    449.88 o 
   3   1   7    10603.75    10274.00    196.55 o 
   5   1   7     2154.96     1847.26    167.56 o 
   7   1   7     1993.91     2076.14    172.68 o 
   9   1   7      295.81      464.31    181.35 o 
  11   1   7     2829.48     2622.67    202.25 o 
  13   1   7        8.43      315.76    232.18 o 
   1   3   7    96316.78    91072.32    624.66 o 
   3   3   7    33389.50    32218.52    247.01 o 
   5   3   7     8151.26     8798.82    183.20 o 
   7   3   7      939.20      925.37    175.18 o 
   9   3   7      100.03      332.96    181.15 o 
  11   3   7     1781.21     1316.66    208.48 o 
  13   3   7     1969.75     1377.99    239.38 o 
   1   5   7     3581.13     3663.70    175.47 o 
   3   5   7    40063.46    38091.49    242.00 o 
   5   5   7    96350.45   102435.26    545.62 o 
   7   5   7       94.22       35.81    179.48 o 
   9   5   7     1940.90     2046.20    208.30 o 
  11   5   7     2219.20     2381.91    215.47 o 
  13   5   7     1951.78     1145.46    247.70 o 
   1   7   7      548.02      689.56    162.18 o 
   3   7   7      864.47      833.91    165.06 o 
   5   7   7    38050.26    42485.36    283.26 o 
   7   7   7      229.06      159.60    177.17 o 
   9   7   7     5825.16     4945.20    202.69 o 
  11   7   7       24.16      -72.58    211.43 o 
  13   7   7      220.77      735.57    244.18 o 
   1   9   7       20.55       59.45    158.73 o 
   3   9   7    16236.15    15888.70    196.04 o 
   5   9   7     2551.37     2910.87    172.51 o 
   7   9   7      909.28     1161.27    180.10 o 
   9   9   7      209.11      786.50    194.97 o 
  11   9   7        0.14      -34.49    233.74 o 
  13   9   7      237.00      189.09    244.32 o 
   1  11   7     3260.88     3306.06    164.94 o 
   3  11   7     4964.79     4827.27    175.38 o 
   5  11   7     6682.84     7398.33    182.18 o 
   7  11   7      392.78      272.95    180.36 o 
   9  11   7      204.12      625.21    196.40 o 
  11  11   7      141.93      365.04    225.76 o 
  13  11   7       14.62      827.90    253.43 o 
   1  13   7     1352.96     1348.12    172.08 o 
   3  13   7      743.05      668.43    167.25 o 
   5  13   7     3990.15     3776.24    179.17 o 
   7  13   7     1467.06     1154.13    194.44 o 
   9  13   7     1158.73     1013.29    209.20 o 
  11  13   7      264.99      427.95    228.97 o 
   1  15   7       55.41       62.84    177.20 o 
   3  15   7      425.67      451.62    191.10 o 
   5  15   7     1351.50     1463.26    186.75 o 
   7  15   7      260.41      208.88    188.78 o 
   9  15   7      909.06     1462.27    220.76 o 
  11  15   7      531.98      270.29    241.38 o 
   1  17   7     9304.95     8736.20    197.30 o 
   3  17   7        6.95      180.68    181.14 o 
   5  17   7    10756.49    10251.91    208.28 o 
   7  17   7      523.37      986.42    200.64 o 
   9  17   7      303.02      883.99    222.05 o 
  11  17   7       24.89      212.71    259.64 o 
   1  19   7      276.71      398.92    185.69 o 
   3  19   7      746.49     1074.04    197.45 o 
   5  19   7      931.40     1108.05    216.37 o 
   7  19   7      599.87      789.12    206.78 o 
   9  19   7      400.91      390.48    236.85 o 
   1  21   7      739.47     1012.18    199.20 o 
   3  21   7     1883.26     1900.13    222.34 o 
   5  21   7      156.01      587.90    215.81 o 
   7  21   7      529.15     1309.18    230.42 o 
   9  21   7      169.49      321.44    260.42 o 
   1  23   7      747.54     1183.43    213.15 o 
   3  23   7     2322.01     2255.66    238.64 o 
   5  23   7       77.25      207.48    234.11 o 
   7  23   7        0.15      613.42    269.18 o 
   1  25   7       24.71      457.52    232.76 o 
   3  25   7      417.40      659.77    237.13 o 
   5  25   7      211.77      837.41    263.90 o 
   1  27   7       24.43      416.72    250.19 o 
   3  27   7      478.67      852.20    254.33 o 
   0   0   8     7538.42     8048.04    528.64 o 
   4   0   8     6404.34     7059.79    260.23 o 
   8   0   8      961.72      631.20    241.59 o 
  12   0   8     2300.57     1873.48    301.97 o 
   2   2   8     7068.02     6953.59    199.56 o 
   4   2   8     7154.88     7347.48    181.01 o 
   6   2   8    10521.73    10711.10    189.88 o 
   8   2   8     1018.62      855.46    176.69 o 
  10   2   8     1833.54     1951.64    200.11 o 
  12   2   8       19.71      166.16    222.36 o 
  14   2   8       86.94      584.69    262.79 o 
   0   4   8    26993.12    26187.72    393.81 o 
   2   4   8     7570.28     7608.51    188.12 o 
   4   4   8     3492.41     3128.28    166.61 o 
   6   4   8      406.47      555.97    170.35 o 
   8   4   8      324.32      258.47    182.96 o 
  10   4   8       66.27      356.47    199.16 o 
  12   4   8      291.61      762.42    227.89 o 
  14   4   8      400.39      251.27    252.84 o 
   2   6   8     6079.16     6547.67    181.08 o 
   4   6   8     1710.98     1522.75    159.92 o 
   6   6   8    13859.67    14310.30    195.23 o 
   8   6   8     2620.69     2756.92    194.68 o 
  10   6   8       30.61      173.88    199.13 o 
  12   6   8      497.42      555.03    234.91 o 
  14   6   8      783.79      579.87    263.25 o 
   0   8   8    11638.76     9615.38    278.76 o 
   2   8   8   131966.50   134333.73    949.49 o 
   4   8   8        0.14       -9.05    161.54 o 
   6   8   8     2483.77     2522.46    173.48 o 
   8   8   8    12014.51    11788.80    206.50 o 
  10   8   8     3898.57     3755.50    214.41 o 
  12   8   8     1103.33      980.63    238.87 o 
   2  10   8     1411.34     1463.42    170.69 o 
   4  10   8       64.95       82.57    168.03 o 
   6  10   8      846.64      931.26    170.89 o 
   8  10   8     3028.06     2737.63    201.33 o 
  10  10   8     1176.12     1280.11    217.59 o 
  12  10   8      157.08      294.36    237.22 o 
   0  12   8     2882.29     2971.88    237.20 o 
   2  12   8     1309.21     1184.43    173.05 o 
   4  12   8     2528.54     2313.44    173.45 o 
   6  12   8      407.18      388.01    184.82 o 
   8  12   8     4117.19     4233.76    192.21 o 
  10  12   8      833.68     1659.75    218.19 o 
  12  12   8        9.62       21.88    248.35 o 
   2  14   8      541.19      694.17    176.10 o 
   4  14   8       19.12      210.65    175.11 o 
   6  14   8      128.44      313.89    179.91 o 
   8  14   8       74.77       79.43    201.17 o 
  10  14   8      682.71      527.72    233.59 o 
  12  14   8      185.69      783.95    258.04 o 
   0  16   8       50.89      274.05    244.53 o 
   2  16   8      608.06      472.38    179.14 o 
   4  16   8     2385.75     2247.73    189.46 o 
   6  16   8     4963.04     4743.77    199.04 o 
   8  16   8       89.51      462.29    203.15 o 
  10  16   8      154.62      174.74    236.86 o 
   2  18   8      204.30      413.83    190.80 o 
   4  18   8     1776.92     1701.53    211.78 o 
   6  18   8     7986.96     7519.63    216.36 o 
   8  18   8     1239.36      882.37    227.71 o 
  10  18   8       20.32      547.60    244.63 o 
   0  20   8    14317.10    13266.16    359.95 o 
   2  20   8      266.87      578.66    204.05 o 
   4  20   8      209.99      433.30    207.60 o 
   6  20   8     4138.73     3836.51    228.23 o 
   8  20   8       27.33      -10.17    227.36 o 
  10  20   8        0.00      267.70    264.11 o 
   2  22   8     3467.40     3474.86    224.20 o 
   4  22   8      819.43     1170.42    222.27 o 
   6  22   8      127.87      332.45    245.41 o 
   8  22   8      525.63      402.62    262.39 o 
   0  24   8      985.12     1115.40    310.34 o 
   2  24   8       13.12     1004.40    225.05 o 
   4  24   8      678.81      812.57    247.17 o 
   6  24   8      306.89      891.79    251.35 o 
   2  26   8      246.82      588.64    251.17 o 
   4  26   8       37.24      342.55    257.53 o 
   0  28   8      279.23      246.14    413.38 o 
   1   1   9     9640.81     9507.91    217.97 o 
   3   1   9     2175.97     2614.94    184.48 o 
   5   1   9     4587.27     5035.57    175.37 o 
   7   1   9        4.64       16.08    170.70 o 
   9   1   9     2651.80     2910.76    189.41 o 
  11   1   9       74.79      410.32    203.30 o 
  13   1   9        9.67      229.15    237.99 o 
   1   3   9     7196.65     6818.65    199.12 o 
   3   3   9    14413.35    14302.41    211.09 o 
   5   3   9     4520.10     4683.96    175.57 o 
   7   3   9      790.10     1024.87    176.33 o 
   9   3   9      438.12      764.81    179.50 o 
  11   3   9        3.65      279.47    211.28 o 
  13   3   9      315.24      442.51    240.96 o 
   1   5   9    21747.28    22494.30    242.09 o 
   3   5   9     2958.11     2706.25    172.20 o 
   5   5   9    22418.42    24543.55    208.08 o 
   7   5   9      396.75      374.24    174.76 o 
   9   5   9     3146.32     3559.65    200.16 o 
  11   5   9        8.72      490.45    215.24 o 
  13   5   9      537.95     1126.00    248.83 o 
   1   7   9     1739.06     1482.73    163.97 o 
   3   7   9   301802.81   317155.72   1491.53 o 
   5   7   9     1197.18     1851.59    171.26 o 
   7   7   9     1685.82     1744.51    173.48 o 
   9   7   9      168.68      290.89    197.03 o 
  11   7   9      102.26      -83.44    211.74 o 
  13   7   9       27.09      570.21    260.04 o 
   1   9   9     6359.12     6760.28    177.12 o 
   3   9   9     2429.16     2379.58    172.98 o 
   5   9   9     7275.14     7874.16    185.64 o 
   7   9   9     2371.51     2691.46    183.80 o 
   9   9   9     4560.45     4135.48    202.53 o 
  11   9   9        1.27      463.22    232.75 o 
  13   9   9      407.23      566.59    263.00 o 
   1  11   9    24304.10    22904.28    223.95 o 
   3  11   9      541.32      530.92    165.34 o 
   5  11   9     2785.72     2734.95    176.18 o 
   7  11   9       13.24      454.56    192.53 o 
   9  11   9       21.98      137.06    201.45 o 
  11  11   9        3.01      394.40    229.96 o 
  13  11   9       24.45      549.61    270.04 o 
   1  13   9     1172.89     1489.99    169.35 o 
   3  13   9     1727.97     1695.37    179.40 o 
   5  13   9     1614.48     1724.79    178.85 o 
   7  13   9        3.61       72.14    187.11 o 
   9  13   9     1527.58     1557.56    209.77 o 
  11  13   9       36.49      417.28    231.96 o 
   1  15   9       32.78      111.90    191.82 o 
   3  15   9      436.31      436.34    186.58 o 
   5  15   9       71.31      180.93    183.78 o 
   7  15   9      317.06      544.69    193.65 o 
   9  15   9     1198.23     1344.64    214.79 o 
  11  15   9       28.26      318.17    249.32 o 
   1  17   9     2603.02     3154.28    183.02 o 
   3  17   9     3889.01     4027.71    195.06 o 
   5  17   9      684.93      741.46    199.01 o 
   7  17   9      278.91      386.04    210.38 o 
   9  17   9       13.92      579.01    226.66 o 
  11  17   9      945.39      796.52    266.89 o 
   1  19   9     1638.45     1395.75    192.63 o 
   3  19   9      667.41     1322.76    193.25 o 
   5  19   9     2595.62     2786.16    216.48 o 
   7  19   9      715.64      975.67    216.22 o 
   9  19   9      108.01      904.54    236.57 o 
   1  21   9     3946.00     3925.12    202.87 o 
   3  21   9     4197.04     3754.02    223.61 o 
   5  21   9      155.93      472.56    212.45 o 
   7  21   9       44.40      443.54    232.31 o 
   9  21   9      402.44      752.18    275.12 o 
   1  23   9      282.16      504.49    216.52 o 
   3  23   9     1360.98     1197.77    238.29 o 
   5  23   9     2330.36     2052.71    238.40 o 
   7  23   9     1395.50     1395.31    268.89 o 
   1  25   9        9.97      311.39    222.92 o 
   3  25   9      107.74      579.63    234.98 o 
   5  25   9      227.75      237.25    252.56 o 
   1  27   9       95.65      158.27    254.08 o 
   3  27   9      355.63      398.76    255.46 o 
   2   0  10      247.10      126.55    240.20 o 
   6   0  10      204.41      500.56    230.82 o 
  10   0  10     1966.59     2132.40    290.79 o 
  14   0  10     1608.60      883.53    371.25 o 
   0   2  10    13125.23    12941.51    416.60 o 
   2   2  10     2537.98     2321.10    179.06 o 
   4   2  10     5462.00     5353.06    180.41 o 
   6   2  10      265.70      321.69    170.86 o 
   8   2  10     1800.30     1913.77    184.04 o 
  10   2  10      732.39      767.04    198.77 o 
  12   2  10       11.64      122.17    228.14 o 
  14   2  10      176.49      636.47    264.96 o 
   2   4  10       43.48      162.07    170.95 o 
   4   4  10    18811.92    18272.76    221.25 o 
   6   4  10       92.55      153.07    175.07 o 
   8   4  10       25.06      223.64    176.67 o 
  10   4  10        9.49      182.45    199.74 o 
  12   4  10       72.67       98.61    235.78 o 
  14   4  10       39.02      489.10    276.55 o 
   0   6  10     3291.54     1937.96    255.29 o 
   2   6  10   208323.38   214624.05   1066.66 o 
   4   6  10     7625.83     7944.66    186.54 o 
   6   6  10    17632.56    17825.62    197.60 o 
   8   6  10    17090.60    16348.31    211.84 o 
  10   6  10     5277.31     4820.40    209.58 o 
  12   6  10     1137.71      886.38    251.64 o 
   2   8  10    20172.03    22549.34    209.70 o 
   4   8  10     5989.38     6660.75    183.32 o 
   6   8  10      414.49      408.07    181.48 o 
   8   8  10    11682.39    10682.96    196.02 o 
  10   8  10     4411.83     4069.22    217.41 o 
  12   8  10      401.59      916.85    234.26 o 
   0  10  10     4624.94     4712.85    242.43 o 
   2  10  10     1832.66     1843.92    176.62 o 
   4  10  10     1218.87     1671.57    168.98 o 
   6  10  10     1638.49     1736.02    180.92 o 
   8  10  10      336.69      420.57    195.84 o 
  10  10  10      759.12     1087.01    218.29 o 
  12  10  10       59.32      366.46    251.54 o 
   2  12  10       15.58      270.65    170.66 o 
   4  12  10     1271.78     1243.47    174.06 o 
   6  12  10     1616.49     2141.74    183.30 o 
   8  12  10       35.19      -98.97    202.31 o 
  10  12  10        0.30       79.33    220.25 o 
  12  12  10      261.73      528.15    254.87 o 
   0  14  10      244.72      281.24    246.13 o 
   2  14  10      402.39      615.31    176.33 o 
   4  14  10      479.58      373.01    173.59 o 
   6  14  10      115.43      397.46    183.00 o 
   8  14  10      341.77      456.85    204.52 o 
  10  14  10       65.17      509.64    222.18 o 
  12  14  10      267.82      542.29    265.28 o 
   2  16  10      686.40      777.11    186.70 o 
   4  16  10     2794.12     2573.73    195.99 o 
   6  16  10      552.20      730.04    198.44 o 
   8  16  10     1211.21     1086.56    212.69 o 
  10  16  10      473.77      646.06    243.73 o 
   0  18  10      539.08      586.24    259.85 o 
   2  18  10      821.91      995.80    196.48 o 
   4  18  10      526.12      710.51    199.79 o 
   6  18  10       21.30      -33.90    214.29 o 
   8  18  10       76.22      736.76    219.55 o 
  10  18  10      193.15      409.32    256.64 o 
   2  20  10     1356.88     1395.89    202.09 o 
   4  20  10       59.78      586.21    211.64 o 
   6  20  10       47.44      500.84    237.71 o 
   8  20  10        8.51      237.73    234.67 o 
   0  22  10     4910.79     4937.12    313.79 o 
   2  22  10     3906.58     3541.97    218.07 o 
   4  22  10       86.17      451.57    223.21 o 
   6  22  10        4.54      265.66    246.89 o 
   8  22  10      115.06      370.21    256.05 o 
   2  24  10      143.76      408.52    220.59 o 
   4  24  10        2.25      269.19    244.22 o 
   6  24  10      308.80      252.14    253.98 o 
   0  26  10      802.93      830.01    343.49 o 
   2  26  10      823.64      772.30    241.65 o 
   4  26  10       13.93       58.33    260.16 o 
   1   1  11      128.23      141.18    176.65 o 
   3   1  11      286.64      182.03    173.89 o 
   5   1  11    18803.46    19106.68    206.15 o 
   7   1  11     2570.98     2928.95    182.75 o 
   9   1  11      408.14      683.67    192.83 o 
  11   1  11     3020.60     2601.73    219.71 o 
  13   1  11      577.24      345.89    246.74 o 
   1   3  11     3808.05     3922.39    198.89 o 
   3   3  11     8248.89     7830.16    190.60 o 
   5   3  11     2796.14     2588.28    179.28 o 
   7   3  11     2400.21     2236.18    185.32 o 
   9   3  11      761.96      493.55    188.50 o 
  11   3  11     1608.73     2031.47    220.59 o 
  13   3  11      696.82     1105.90    248.32 o 
   1   5  11    24681.63    25350.11    231.93 o 
   3   5  11     6977.46     7247.77    192.80 o 
   5   5  11       52.19      139.68    179.42 o 
   7   5  11      483.68      515.61    180.89 o 
   9   5  11        1.08      217.00    195.21 o 
  11   5  11      600.36      469.94    220.50 o 
  13   5  11       82.70      131.36    264.37 o 
   1   7  11    19329.62    19653.19    213.64 o 
   3   7  11    18137.78    18190.68    211.49 o 
   5   7  11    51190.69    54594.77    382.51 o 
   7   7  11     2903.76     3117.72    192.62 o 
   9   7  11     2705.07     2451.65    202.93 o 
  11   7  11       75.95      119.86    226.83 o 
  13   7  11      647.54      688.11    254.53 o 
   1   9  11    16007.84    17270.72    202.09 o 
   3   9  11    86761.51    89417.09    615.62 o 
   5   9  11        4.21      -68.75    168.95 o 
   7   9  11       25.35       75.25    183.57 o 
   9   9  11       34.17      335.71    209.84 o 
  11   9  11      579.58      941.76    225.19 o 
  13   9  11      626.40      927.17    299.83 o 
   1  11  11     3519.41     3964.09    182.14 o 
   3  11  11       92.30       34.42    174.10 o 
   5  11  11     4279.71     4938.57    185.28 o 
   7  11  11       50.25      278.73    185.23 o 
   9  11  11       97.35      363.93    204.92 o 
  11  11  11      168.64      710.23    246.84 o 
  13  11  11      169.55      756.54    631.06 o 
   1  13  11      166.31      304.44    174.58 o 
   3  13  11      159.76      285.89    178.94 o 
   5  13  11     2171.77     2031.49    187.56 o 
   7  13  11     1534.65     1534.63    195.47 o 
   9  13  11      752.51      915.51    216.74 o 
  11  13  11      122.33      134.16    245.54 o 
   1  15  11      559.65      781.97    187.49 o 
   3  15  11     1264.84     1082.91    184.10 o 
   5  15  11      610.39      586.79    185.16 o 
   7  15  11      373.88      828.96    202.90 o 
   9  15  11      242.68      475.30    217.47 o 
  11  15  11        6.63      350.44    244.40 o 
   1  17  11     2212.25     2392.57    195.63 o 
   3  17  11     2901.01     2532.02    191.96 o 
   5  17  11      519.87      507.04    197.70 o 
   7  17  11     1515.17     1226.03    213.29 o 
   9  17  11       67.84      469.82    239.37 o 
  11  17  11       24.73      352.28    272.98 o 
   1  19  11     4181.80     4177.40    205.82 o 
   3  19  11     3210.62     3013.07    204.05 o 
   5  19  11     2874.56     2925.62    223.12 o 
   7  19  11        8.74       24.65    219.62 o 
   9  19  11        6.70      693.37    247.08 o 
   1  21  11     3035.19     3254.07    211.91 o 
   3  21  11      371.85      829.16    220.54 o 
   5  21  11     6522.74     6177.28    232.87 o 
   7  21  11     2449.02     2218.32    252.62 o 
   9  21  11       25.50      492.68    265.18 o 
   1  23  11        3.76      279.01    220.93 o 
   3  23  11     2686.29     3149.72    232.31 o 
   5  23  11      226.93      683.22    236.29 o 
   7  23  11      133.78      305.91    274.94 o 
   1  25  11       13.40      627.70    243.15 o 
   3  25  11      131.77      446.10    252.68 o 
   5  25  11       21.27       27.50    265.51 o 
   1  27  11        1.17      115.62    261.44 o 
   0   0  12     8097.54     8111.35    380.56 o 
   4   0  12     7020.36     7546.60    253.66 o 
   8   0  12     1798.58     1969.80    253.84 o 
  12   0  12      367.30      734.33    331.04 o 
   2   2  12     3880.87     3430.33    179.94 o 
   4   2  12     6348.47     6539.23    194.83 o 
   6   2  12    12728.85    12910.56    196.35 o 
   8   2  12     4635.85     4613.37    198.17 o 
  10   2  12      714.65      575.38    205.46 o 
  12   2  12       91.83      139.98    233.60 o 
  14   2  12      231.04       53.30    298.26 o 
   0   4  12    29809.28    29261.30    372.77 o 
   2   4  12    74796.93    75449.52    326.60 o 
   4   4  12     1427.59     1353.15    178.61 o 
   6   4  12     1824.19     1675.09    182.57 o 
   8   4  12     6576.33     6613.58    201.16 o 
  10   4  12     3937.85     4159.29    211.75 o 
  12   4  12      478.07      791.69    234.06 o 
   2   6  12    10729.97    11084.26    190.01 o 
   4   6  12     9311.07     9408.07    198.88 o 
   6   6  12     1462.62     1721.64    191.73 o 
   8   6  12     2093.81     2065.70    190.68 o 
  10   6  12     1906.65     1844.25    218.76 o 
  12   6  12       89.61      313.12    238.77 o 
   0   8  12    55031.96    53918.61    577.38 o 
   2   8  12     1918.89     1935.16    180.29 o 
   4   8  12    25402.30    27136.92    221.98 o 
   6   8  12       91.46      100.86    178.30 o 
   8   8  12     2140.13     2273.46    206.22 o 
  10   8  12     4097.35     4013.54    229.19 o 
  12   8  12      310.71      797.17    246.87 o 
   2  10  12      813.45      805.10    173.89 o 
   4  10  12     1580.81     1489.58    174.42 o 
   6  10  12     1993.05     1903.06    189.23 o 
   8  10  12     8020.36     7352.29    208.81 o 
  10  10  12      370.95      707.95    220.57 o 
  12  10  12      194.62       -5.08    255.71 o 
   0  12  12     8849.59     7816.29    262.33 o 
   2  12  12      649.34      667.64    177.55 o 
   4  12  12      713.64      798.34    180.57 o 
   6  12  12       85.76      286.60    184.85 o 
   8  12  12       95.13      220.83    203.28 o 
  10  12  12      314.93      733.94    234.23 o 
  12  12  12       53.84      364.24    252.43 o 
   2  14  12      284.27      228.39    182.34 o 
   4  14  12     1780.47     1681.05    180.71 o 
   6  14  12     5497.15     5187.55    201.40 o 
   8  14  12        0.46      267.52    210.01 o 
  10  14  12     1006.01     1136.17    233.19 o 
  12  14  12      463.84      719.87    267.24 o 
   0  16  12    12271.55    13484.11    290.27 o 
   2  16  12      452.11      597.34    192.82 o 
   4  16  12      985.37      992.57    199.52 o 
   6  16  12      701.85      535.80    198.22 o 
   8  16  12     1762.47     1482.65    219.57 o 
  10  16  12      192.31      233.03    252.97 o 
   2  18  12     3241.25     3110.66    206.39 o 
   4  18  12     1640.81     1857.81    212.91 o 
   6  18  12     3849.95     3167.35    218.76 o 
   8  18  12       60.25      301.30    235.76 o 
  10  18  12      582.02      668.47    255.49 o 
   0  20  12      860.95      817.53    300.95 o 
   2  20  12     2705.20     2928.11    218.51 o 
   4  20  12     3105.83     3119.68    219.56 o 
   6  20  12      392.48      637.09    228.97 o 
   8  20  12      364.75      335.27    240.14 o 
   2  22  12     1153.13     1130.91    220.35 o 
   4  22  12        2.33      395.08    229.26 o 
   6  22  12      550.66      786.26    244.23 o 
   8  22  12      929.60      676.87    270.58 o 
   0  24  12      994.03      938.46    333.08 o 
   2  24  12      149.60      287.94    234.83 o 
   4  24  12      119.83      355.07    256.50 o 
   6  24  12      245.22      708.06    269.45 o 
   2  26  12       46.43      427.55    249.26 o 
   4  26  12      235.59      508.66    266.25 o 
   1   1  13    18747.84    19016.99    243.43 o 
   3   1  13     4918.66     5323.85    193.03 o 
   5   1  13     7177.20     7392.47    187.91 o 
   7   1  13       70.37       88.59    185.76 o 
   9   1  13       92.70      895.27    198.92 o 
  11   1  13      331.31      772.01    221.20 o 
  13   1  13      309.08      404.13    256.65 o 
   1   3  13     5157.05     5350.27    192.88 o 
   3   3  13    43325.91    48014.67    280.71 o 
   5   3  13    10835.25    12341.45    208.11 o 
   7   3  13     2059.47     2355.52    192.84 o 
   9   3  13     1429.64     1626.90    198.46 o 
  11   3  13     1748.35     2019.35    223.88 o 
  13   3  13      296.52      742.52    265.87 o 
   1   5  13     3173.76     2895.78    196.11 o 
   3   5  13    13464.34    14201.88    208.78 o 
   5   5  13     3300.18     3867.11    188.53 o 
   7   5  13     2780.88     2693.07    197.59 o 
   9   5  13     2688.35     2367.97    206.83 o 
  11   5  13      554.31      814.13    225.29 o 
  13   5  13      332.43      507.22    263.97 o 
   1   7  13     4257.10     4436.69    188.87 o 
   3   7  13    54750.84    56178.50    366.31 o 
   5   7  13     4010.48     4450.20    192.48 o 
   7   7  13      587.75      628.54    188.63 o 
   9   7  13        5.95      399.45    204.00 o 
  11   7  13      195.83      627.24    226.45 o 
  13   7  13      519.50      813.58    271.97 o 
   1   9  13    13607.14    12940.53    198.29 o 
   3   9  13      136.53      354.18    169.97 o 
   5   9  13     9630.82     9627.42    191.86 o 
   7   9  13      484.15      551.60    201.28 o 
   9   9  13     2284.08     2374.74    219.74 o 
  11   9  13       33.72      413.05    232.88 o 
  13   9  13      111.40      504.02    279.79 o 
   1  11  13     7975.30     7519.83    191.12 o 
   3  11  13    25842.84    26583.73    349.73 o 
   5  11  13     2598.16     2681.51    197.01 o 
   7  11  13     1012.28     1435.17    196.61 o 
   9  11  13      329.19      669.75    229.47 o 
  11  11  13       12.01      652.81    240.26 o 
   1  13  13       43.26      -19.02    187.28 o 
   3  13  13     3488.84     3680.76    184.59 o 
   5  13  13      230.16      400.12    184.12 o 
   7  13  13      907.68     1092.75    202.27 o 
   9  13  13      249.07      693.47    216.27 o 
  11  13  13        1.49      555.56    258.43 o 
   1  15  13     8316.25     8278.46    196.06 o 
   3  15  13       15.92      292.67    191.43 o 
   5  15  13     3729.52     3359.47    197.18 o 
   7  15  13     1812.62     1549.84    203.81 o 
   9  15  13      468.98      500.32    235.01 o 
  11  15  13      338.78      834.92    270.25 o 
   1  17  13      137.74      189.61    189.93 o 
   3  17  13     8275.41     7721.22    203.65 o 
   5  17  13     1251.98      936.35    211.13 o 
   7  17  13      370.95      675.35    210.86 o 
   9  17  13      111.72      190.00    243.33 o 
   1  19  13     3581.56     3662.73    202.34 o 
   3  19  13     1253.60     1268.71    213.81 o 
   5  19  13       20.18      430.87    227.28 o 
   7  19  13      153.82      173.30    222.96 o 
   9  19  13      226.76      560.42    244.39 o 
   1  21  13      140.83      310.28    213.37 o 
   3  21  13      185.19      502.69    222.28 o 
   5  21  13      803.65      912.93    230.41 o 
   7  21  13     1434.25     2040.71    322.31 o 
   1  23  13     1578.00     1731.75    221.31 o 
   3  23  13       54.33      367.90    238.10 o 
   5  23  13      742.94      526.07    248.32 o 
   7  23  13       56.64      275.54    279.05 o 
   1  25  13      704.50      689.86    243.16 o 
   3  25  13        0.39      405.03    249.22 o 
   5  25  13        1.56      444.88    267.59 o 
   1  27  13       13.73       10.80    292.73 o 
   2   0  14    23557.52    23090.74    339.86 o 
   6   0  14     5068.06     4986.01    264.88 o 
  10   0  14      653.28      199.20    292.50 o 
   0   2  14    59788.99    62560.72    488.40 o 
   2   2  14    31406.60    34120.24    270.84 o 
   4   2  14     2671.51     2655.06    182.97 o 
   6   2  14       72.69      252.43    188.27 o 
   8   2  14     2998.63     2992.67    201.36 o 
  10   2  14     1948.60     2107.75    210.08 o 
  12   2  14      107.51      545.62    237.32 o 
   2   4  14     1844.78     1429.55    179.70 o 
   4   4  14    20407.38    20972.81    221.39 o 
   6   4  14     9053.11     9458.34    204.77 o 
   8   4  14     5474.66     5231.14    201.24 o 
  10   4  14     1852.93     2007.40    208.35 o 
  12   4  14      100.65      185.72    237.01 o 
   0   6  14     3482.42     3863.14    283.70 o 
   2   6  14    18786.99    18830.99    223.30 o 
   4   6  14       64.25      117.22    180.85 o 
   6   6  14      933.65     1136.74    191.94 o 
   8   6  14     2417.04     2844.70    203.56 o 
  10   6  14     1276.41     1350.73    226.77 o 
  12   6  14      110.33      558.06    240.79 o 
   2   8  14     6138.17     6227.38    199.96 o 
   4   8  14     2461.38     2400.64    184.10 o 
   6   8  14      543.42      710.75    193.92 o 
   8   8  14     1749.54     1955.30    211.37 o 
  10   8  14      165.88      855.80    251.66 o 
  12   8  14       27.46      469.86    263.91 o 
   0  10  14     3421.65     4169.11    271.29 o 
   2  10  14    10813.88    11190.35    197.75 o 
   4  10  14       65.01      321.93    180.17 o 
   6  10  14     3262.07     3192.46    201.35 o 
   8  10  14     1758.04     1523.37    218.56 o 
  10  10  14      407.66      530.74    232.28 o 
  12  10  14      302.60      120.99    269.92 o 
   2  12  14    16507.40    16611.92    207.06 o 
   4  12  14     2599.61     2554.26    186.68 o 
   6  12  14        7.32      201.84    191.42 o 
   8  12  14      733.12      574.50    217.58 o 
  10  12  14     1396.60     1740.66    256.26 o 
  12  12  14        5.81      340.58    270.76 o 
   0  14  14      377.49      334.30    243.41 o 
   2  14  14     1481.03     1657.00    191.17 o 
   4  14  14      488.75      524.59    192.82 o 
   6  14  14      142.50      280.77    191.68 o 
   8  14  14      249.77      502.80    212.34 o 
  10  14  14       55.51      348.30    246.60 o 
   2  16  14       27.57      200.39    193.64 o 
   4  16  14     2302.12     2236.01    204.39 o 
   6  16  14       25.09      410.46    211.05 o 
   8  16  14       73.03      312.23    226.63 o 
  10  16  14       10.73      311.59    248.32 o 
   0  18  14    27806.92    26587.89    543.10 o 
   2  18  14     4375.90     4386.26    213.58 o 
   4  18  14      174.81      272.47    203.20 o 
   6  18  14     6334.99     5925.49    224.77 o 
   8  18  14        2.27      308.11    231.84 o 
  10  18  14      837.17     1183.68    281.66 o 
   2  20  14      992.49      855.31    212.02 o 
   4  20  14      208.09     -143.51    216.98 o 
   6  20  14      568.20      515.36    241.79 o 
   8  20  14       82.51      143.96    252.88 o 
   0  22  14     2669.03     2395.29    347.21 o 
   2  22  14      972.56     1000.34    219.74 o 
   4  22  14      322.23      494.65    234.75 o 
   6  22  14      117.77      217.83    250.22 o 
   2  24  14      777.54     1019.84    234.54 o 
   4  24  14       23.75      281.46    261.76 o 
   6  24  14       61.94      213.61    268.41 o 
   0  26  14       39.41      -52.72    358.27 o 
   2  26  14      990.05      552.12    262.38 o 
   1   1  15     3093.08     3111.25    189.86 o 
   3   1  15       39.26       55.38    180.89 o 
   5   1  15      846.60      869.98    189.25 o 
   7   1  15     2114.04     2125.51    191.30 o 
   9   1  15     3176.21     3247.60    211.16 o 
  11   1  15       56.71      114.59    224.33 o 
  13   1  15       36.90      355.16    261.44 o 
   1   3  15     9384.74     8925.75    204.38 o 
   3   3  15    30557.37    29891.83    239.80 o 
   5   3  15    36019.13    38496.48    255.47 o 
   7   3  15     9176.42     9342.76    203.40 o 
   9   3  15     3447.83     3308.92    206.25 o 
  11   3  15     2508.60     1970.54    234.14 o 
  13   3  15       17.36      469.20    264.33 o 
   1   5  15      183.37      377.90    184.56 o 
   3   5  15    32061.10    35341.04    253.69 o 
   5   5  15     7264.74     7307.95    195.13 o 
   7   5  15     4309.60     4598.88    204.10 o 
   9   5  15        0.01        6.06    207.29 o 
  11   5  15      827.90     1053.05    233.26 o 
  13   5  15       26.20      333.00    259.45 o 
   1   7  15      328.33      434.37    197.41 o 
   3   7  15     3499.41     3718.43    201.34 o 
   5   7  15       74.83      212.23    184.18 o 
   7   7  15       88.25      267.57    198.37 o 
   9   7  15     4155.28     4311.40    223.86 o 
  11   7  15       11.35      381.81    248.56 o 
  13   7  15      262.82      543.92    287.19 o 
   1   9  15       80.38      380.23    184.35 o 
   3   9  15     9928.68    10360.27    204.64 o 
   5   9  15      252.10      550.12    189.60 o 
   7   9  15      852.14     1113.68    201.39 o 
   9   9  15      632.11     1210.43    226.32 o 
  11   9  15      123.47      645.35    241.72 o 
   1  11  15     9202.89     9919.28    208.18 o 
   3  11  15      843.58     1115.50    188.91 o 
   5  11  15      806.85     1162.72    194.04 o 
   7  11  15      758.31     1053.71    202.78 o 
   9  11  15      395.00      592.02    251.81 o 
  11  11  15       63.06      312.65    256.38 o 
   1  13  15     2191.21     2356.54    197.51 o 
   3  13  15    11831.12    12430.43    208.09 o 
   5  13  15      870.86     1166.45    196.98 o 
   7  13  15     1820.33     2136.02    216.30 o 
   9  13  15     1009.46     1023.16    233.23 o 
  11  13  15       24.74      241.73    272.43 o 
   1  15  15      149.02      310.38    191.33 o 
   3  15  15      246.28      245.97    196.04 o 
   5  15  15      225.18      422.10    200.57 o 
   7  15  15      172.07      439.50    216.31 o 
   9  15  15       48.63      376.76    229.32 o 
  11  15  15        4.26      780.15    285.29 o 
   1  17  15      427.60      659.24    200.87 o 
   3  17  15      120.99      482.25    200.32 o 
   5  17  15      453.72      613.88    221.37 o 
   7  17  15       21.00       56.57    231.03 o 
   9  17  15       56.65      603.65    247.68 o 
   1  19  15        0.02     -185.58    204.78 o 
   3  19  15     2575.34     2393.54    214.61 o 
   5  19  15       78.81      167.37    229.62 o 
   7  19  15      331.45      966.40    232.78 o 
   9  19  15        2.82      422.94    261.35 o 
   1  21  15      214.83      505.51    217.77 o 
   3  21  15      163.15        3.76    232.75 o 
   5  21  15      537.94      631.32    234.32 o 
   7  21  15        0.90      499.79    265.10 o 
   1  23  15     2718.41     2283.94    235.91 o 
   3  23  15      191.18      440.88    240.12 o 
   5  23  15       11.03      447.30    262.39 o 
   1  25  15      368.24      294.20    249.25 o 
   3  25  15       11.63      394.05    255.05 o 
   0   0  16       52.96       20.74    381.88 o 
   4   0  16    14574.24    14262.95    299.61 o 
   8   0  16    13338.22    11937.08    319.06 o 
  12   0  16      227.26      434.25    341.52 o 
   2   2  16     8345.84     8412.44    213.66 o 
   4   2  16     1198.27     1269.04    188.17 o 
   6   2  16     1163.38     1407.22    194.88 o 
   8   2  16    11547.37    10989.62    223.62 o 
  10   2  16     1607.84     1683.69    224.24 o 
  12   2  16       18.44      334.29    248.98 o 
   0   4  16      798.04      927.09    273.94 o 
   2   4  16    35691.52    38648.98    265.05 o 
   4   4  16      329.41      218.11    190.27 o 
   6   4  16      993.81     1000.07    193.09 o 
   8   4  16     9735.54     9168.39    218.33 o 
  10   4  16     2832.98     3332.03    237.38 o 
  12   4  16       51.20      187.56    247.09 o 
   2   6  16     2057.39     1948.73    193.06 o 
   4   6  16       68.51      312.02    190.13 o 
   6   6  16     1778.05     2115.35    197.68 o 
   8   6  16     4869.16     5157.11    216.18 o 
  10   6  16        0.39       59.10    234.44 o 
  12   6  16       19.42      310.35    251.87 o 
   0   8  16      764.25      833.74    252.66 o 
   2   8  16     3253.75     2873.90    200.00 o 
   4   8  16     6805.68     6503.23    211.09 o 
   6   8  16       57.05      169.28    190.91 o 
   8   8  16     1643.32     1639.73    216.91 o 
  10   8  16        0.67      385.58    235.74 o 
  12   8  16       50.06      176.71    263.91 o 
   2  10  16    20005.17    20843.24    240.26 o 
   4  10  16     6670.13     6035.15    197.77 o 
   6  10  16      410.77      597.30    198.60 o 
   8  10  16     1808.51     1659.95    227.06 o 
  10  10  16      554.73      542.12    243.34 o 
  12  10  16        7.85       87.94    283.25 o 
   0  12  16     3354.27     3610.91    272.30 o 
   2  12  16     1215.04      886.15    190.24 o 
   4  12  16     5389.12     5452.81    195.28 o 
   6  12  16     1200.17     1210.45    201.37 o 
   8  12  16        1.61      161.84    235.84 o 
  10  12  16      468.37      356.04    251.83 o 
  12  12  16      180.36      512.82    269.05 o 
   2  14  16     4405.74     4439.79    191.52 o 
   4  14  16     1264.76     1479.89    214.21 o 
   6  14  16      311.00      511.53    204.53 o 
   8  14  16     1782.21     2020.48    228.27 o 
  10  14  16       14.01      464.87    265.80 o 
   0  16  16        0.01      348.46    272.39 o 
   2  16  16      887.30      906.07    202.48 o 
   4  16  16     9924.11     9467.17    225.87 o 
   6  16  16     1200.36     1457.73    217.00 o 
   8  16  16       65.15      403.34    237.35 o 
  10  16  16       46.26      295.76    266.86 o 
   2  18  16     1311.77     1464.55    208.87 o 
   4  18  16        1.85      254.42    216.11 o 
   6  18  16      184.34      297.71    233.51 o 
   8  18  16        7.18      242.83    248.13 o 
   0  20  16     2101.48     1917.97    300.36 o 
   2  20  16       92.46      492.43    213.36 o 
   4  20  16      455.29      665.37    229.77 o 
   6  20  16        0.43      112.81    245.42 o 
   8  20  16       95.86      458.66    261.89 o 
   2  22  16     1024.51      910.66    235.34 o 
   4  22  16        0.00      423.61    233.64 o 
   6  22  16        6.60      327.84    250.54 o 
   0  24  16     1237.77      747.19    349.17 o 
   2  24  16      692.33      972.59    246.43 o 
   4  24  16      480.73      960.95    284.02 o 
   2  26  16       53.83      910.40    300.11 o 
   1   1  17      165.57      285.70    182.31 o 
   3   1  17    19363.95    20309.08    225.20 o 
   5   1  17     2593.86     2939.28    194.18 o 
   7   1  17        0.49      159.04    200.25 o 
   9   1  17      956.61     1001.70    206.83 o 
  11   1  17     1817.17     1316.74    237.15 o 
  13   1  17       34.81      355.75    278.81 o 
   1   3  17     7706.04     7403.62    205.43 o 
   3   3  17    18927.74    20360.05    230.20 o 
   5   3  17      780.29      908.67    197.69 o 
   7   3  17       67.89      126.81    193.22 o 
   9   3  17       37.01       78.52    211.54 o 
  11   3  17      330.63      610.12    237.13 o 
  13   3  17       19.36      584.20    277.38 o 
   1   5  17     2300.48     2424.87    196.64 o 
   3   5  17     8091.40     8404.38    205.04 o 
   5   5  17      617.65      703.67    194.76 o 
   7   5  17     1431.20     1017.31    201.11 o 
   9   5  17     4053.52     3599.29    219.38 o 
  11   5  17       57.31      389.81    233.17 o 
  13   5  17        2.14      482.69    289.91 o 
   1   7  17     4244.51     4086.24    203.45 o 
   3   7  17      293.09      104.38    189.25 o 
   5   7  17     1476.54     1545.43    196.92 o 
   7   7  17      221.92      632.39    205.70 o 
   9   7  17      795.08     1015.93    230.75 o 
  11   7  17       34.72      343.46    260.43 o 
   1   9  17     4230.23     4655.60    193.07 o 
   3   9  17     4938.07     5011.79    201.98 o 
   5   9  17        7.62      282.81    209.75 o 
   7   9  17     1550.44     1982.41    202.80 o 
   9   9  17       54.10      593.70    239.36 o 
  11   9  17        0.54      -71.00    262.00 o 
   1  11  17      221.96      406.24    192.99 o 
   3  11  17    34645.77    36276.38    396.62 o 
   5  11  17      182.89      690.48    197.85 o 
   7  11  17     4587.96     3890.83    221.56 o 
   9  11  17     1432.85     1283.85    241.22 o 
  11  11  17      337.56      554.11    269.06 o 
   1  13  17     2981.55     3022.95    190.33 o 
   3  13  17    22156.74    20362.08    313.95 o 
   5  13  17      145.43      555.01    207.66 o 
   7  13  17       12.86      339.09    220.10 o 
   9  13  17       59.52      897.42    239.41 o 
  11  13  17       18.18      379.40    286.95 o 
   1  15  17    11238.64    11509.46    214.35 o 
   3  15  17     1426.10     1651.68    195.39 o 
   5  15  17        5.30      404.97    213.59 o 
   7  15  17       16.73      471.48    220.08 o 
   9  15  17      579.66      763.31    258.44 o 
  11  15  17       19.58      620.76    649.39 o 
   1  17  17      248.25      463.75    197.25 o 
   3  17  17     2028.13     2203.27    209.64 o 
   5  17  17      333.96      451.25    212.01 o 
   7  17  17       43.37      340.14    238.54 o 
   9  17  17      100.96      404.72    263.06 o 
   1  19  17     1200.66      966.58    217.11 o 
   3  19  17       45.28      313.12    216.32 o 
   5  19  17     1510.36     1302.95    240.15 o 
   7  19  17       41.23      409.39    261.66 o 
   9  19  17       14.99      101.00    297.23 o 
   1  21  17       64.29      388.12    224.61 o 
   3  21  17      414.58      224.13    237.75 o 
   5  21  17      146.92      237.96    246.49 o 
   7  21  17       43.39     -108.18    252.01 o 
   1  23  17      144.12      740.16    248.72 o 
   3  23  17      181.06      432.41    243.35 o 
   5  23  17       70.75      627.06    262.23 o 
   1  25  17      207.31      294.80    259.53 o 
   3  25  17        0.98      276.69    258.00 o 
   2   0  18     1559.65     1863.53    268.35 o 
   6   0  18     4666.58     5117.16    274.35 o 
  10   0  18     3777.16     3752.72    339.73 o 
   0   2  18      453.72      525.14    279.47 o 
   2   2  18     3122.17     3205.56    213.04 o 
   4   2  18    12169.90    12728.66    216.58 o 
   6   2  18     2808.55     2873.67    196.97 o 
   8   2  18     3530.87     3461.12    217.08 o 
  10   2  18      379.34      939.60    230.51 o 
  12   2  18      353.83      587.05    259.23 o 
   2   4  18     1012.24     1083.66    193.60 o 
   4   4  18      723.57      807.63    201.58 o 
   6   4  18      102.33      373.84    191.95 o 
   8   4  18     4525.08     4276.89    215.23 o 
  10   4  18      208.49      580.19    233.68 o 
  12   4  18      156.63      854.30    261.93 o 
   0   6  18    30280.00    28373.87    374.81 o 
   2   6  18     2922.81     3382.30    200.93 o 
   4   6  18        8.81      -22.61    189.77 o 
   6   6  18     1917.30     2108.49    209.95 o 
   8   6  18      260.70      354.51    209.92 o 
  10   6  18      188.88      425.49    242.27 o 
  12   6  18       46.23      402.81    266.57 o 
   2   8  18      145.39      325.15    191.96 o 
   4   8  18       72.83       81.48    195.68 o 
   6   8  18     3048.70     2952.73    206.66 o 
   8   8  18      331.13      632.97    220.39 o 
  10   8  18        0.07      297.39    244.45 o 
  12   8  18       73.25      421.42    268.11 o 
   0  10  18     3409.73     3304.22    285.02 o 
   2  10  18     2253.32     2563.96    202.31 o 
   4  10  18     4764.42     5478.36    203.08 o 
   6  10  18       47.17      170.66    213.52 o 
   8  10  18      108.36      599.22    215.47 o 
  10  10  18       38.92      639.77    244.97 o 
  12  10  18        9.39      797.87    297.60 o 
   2  12  18     2795.85     2777.21    194.48 o 
   4  12  18     1719.87     2467.42    217.08 o 
   6  12  18      106.28      250.89    218.68 o 
   8  12  18     2584.82     2551.85    234.33 o 
  10  12  18      146.20       76.58    245.79 o 
   0  14  18    67972.30    64791.71   1390.66 o 
   2  14  18     7355.96     7176.15    209.17 o 
   4  14  18      250.48      715.27    200.98 o 
   6  14  18     1406.24     1307.65    222.15 o 
   8  14  18       60.90      152.25    263.12 o 
  10  14  18     1893.01     1689.02    259.56 o 
   2  16  18    10627.90    10231.18    235.70 o 
   4  16  18       78.81      255.68    217.60 o 
   6  16  18     1402.05     1747.05    234.68 o 
   8  16  18        0.65      553.58    259.53 o 
  10  16  18     1177.29      735.00    280.27 o 
   0  18  18      609.32     1227.50    290.47 o 
   2  18  18     1698.35     1386.59    210.82 o 
   4  18  18      677.26     1248.53    219.08 o 
   6  18  18      223.22     1013.98    246.43 o 
   8  18  18      401.26      256.98    263.90 o 
   2  20  18      179.47      578.07    231.57 o 
   4  20  18        8.73      445.22    244.69 o 
   6  20  18        1.45      346.59    249.94 o 
   8  20  18       94.68      381.67    280.94 o 
   0  22  18       38.03      546.60    321.83 o 
   2  22  18      239.64      935.43    237.50 o 
   4  22  18       30.74      220.21    258.52 o 
   6  22  18     1076.99      888.74    276.86 o 
   2  24  18      287.32      937.03    254.51 o 
   4  24  18      323.96      773.48    274.32 o 
   1   1  19     8832.19     9025.44    217.46 o 
   3   1  19     1742.88     1467.85    195.90 o 
   5   1  19    60166.66    59782.43    529.37 o 
   7   1  19    18669.53    18677.38    280.00 o 
   9   1  19      196.34      551.62    214.03 o 
  11   1  19       23.70      538.26    240.82 o 
  13   1  19       22.46      418.70    278.02 o 
   1   3  19       58.74      395.38    191.17 o 
   3   3  19     4399.29     4385.05    200.27 o 
   5   3  19      204.25      291.46    195.37 o 
   7   3  19     2713.83     3110.14    217.65 o 
   9   3  19     1158.06     1072.14    219.82 o 
  11   3  19     1088.99      947.45    251.40 o 
  13   3  19        7.93      713.98    679.75 o 
   1   5  19     7421.17     7039.50    221.86 o 
   3   5  19       41.06      178.54    189.77 o 
   5   5  19      100.41      575.57    203.05 o 
   7   5  19      635.76      774.42    207.36 o 
   9   5  19     1384.76     1000.36    234.54 o 
  11   5  19       73.26      249.81    253.89 o 
   1   7  19      847.72      672.06    212.75 o 
   3   7  19       67.32      417.00    201.28 o 
   5   7  19      718.52     1020.96    194.78 o 
   7   7  19      431.14      383.10    214.37 o 
   9   7  19       35.48      256.69    232.33 o 
  11   7  19      756.85      532.17    266.10 o 
   1   9  19      211.18      492.78    231.53 o 
   3   9  19      210.16      328.35    205.84 o 
   5   9  19     1124.10      983.61    207.02 o 
   7   9  19     1072.91     1300.87    217.59 o 
   9   9  19      412.38      717.45    228.13 o 
  11   9  19      315.04      632.81    265.90 o 
   1  11  19      104.17      424.88    213.16 o 
   3  11  19     4533.13     4561.53    211.33 o 
   5  11  19      393.61      825.43    218.51 o 
   7  11  19      369.04      702.77    215.35 o 
   9  11  19      218.42      567.00    243.17 o 
  11  11  19       58.94      407.96    283.34 o 
   1  13  19    15700.73    15262.53    243.10 o 
   3  13  19     1007.55      821.93    206.84 o 
   5  13  19      428.35      553.67    211.89 o 
   7  13  19      385.55      607.44    241.46 o 
   9  13  19     2637.96     2559.00    256.92 o 
  11  13  19      139.17      401.70    283.15 o 
   1  15  19      105.43      305.84    201.73 o 
   3  15  19     3249.49     3110.81    217.25 o 
   5  15  19      249.26       62.00    230.97 o 
   7  15  19      275.90      433.25    231.13 o 
   9  15  19      182.80      650.49    263.01 o 
   1  17  19     1631.04     1637.80    211.93 o 
   3  17  19     1252.80     1617.99    219.50 o 
   5  17  19      529.65      667.50    226.87 o 
   7  17  19       21.76      216.42    255.90 o 
   9  17  19      545.57     1067.89    281.34 o 
   1  19  19      968.75     1217.75    229.10 o 
   3  19  19      381.05      586.56    243.12 o 
   5  19  19      647.41      873.31    237.70 o 
   7  19  19      829.81      944.47    264.39 o 
   1  21  19        1.05      325.31    235.22 o 
   3  21  19       10.99      672.06    238.24 o 
   5  21  19      754.42      898.04    264.17 o 
   7  21  19       56.52       43.33    290.18 o 
   1  23  19      400.13      198.49    256.16 o 
   3  23  19      103.48      564.47    258.69 o 
   5  23  19        4.43      360.01    271.47 o 
   1  25  19       29.59      390.39    259.69 o 
   0   0  20    14203.95    14328.46    422.00 o 
   4   0  20        2.20      166.38    281.37 o 
   8   0  20    19074.69    18674.85    727.01 o 
  12   0  20     2696.15     1866.71    387.75 o 
   2   2  20      796.04     1025.03    212.92 o 
   4   2  20     4874.60     4491.65    208.83 o 
   6   2  20    11063.15    11292.25    226.09 o 
   8   2  20       92.47      217.43    227.04 o 
  10   2  20      588.07     1189.79    241.14 o 
  12   2  20       87.20      452.40    272.51 o 
   0   4  20     1566.00     1979.01    299.66 o 
   2   4  20       72.14      211.77    193.89 o 
   4   4  20      918.49     1215.12    197.65 o 
   6   4  20      102.75      113.73    204.84 o 
   8   4  20       76.57      105.86    206.88 o 
  10   4  20      892.56      724.26    241.96 o 
  12   4  20        5.80      365.39    273.58 o 
   2   6  20       87.90       40.76    203.01 o 
   4   6  20     4854.63     4729.59    205.32 o 
   6   6  20      310.81      383.10    203.19 o 
   8   6  20     4327.73     3706.40    222.91 o 
  10   6  20       80.45      140.77    258.05 o 
  12   6  20      569.15      574.65    281.82 o 
   0   8  20     7107.44     7854.99    315.41 o 
   2   8  20     4675.51     4496.72    219.71 o 
   4   8  20      417.83      753.26    200.40 o 
   6   8  20      460.08      621.17    218.14 o 
   8   8  20      185.16       39.87    222.82 o 
  10   8  20        1.41      123.25    256.19 o 
  12   8  20       12.63      141.80    287.55 o 
   2  10  20      869.17     1117.31    212.53 o 
   4  10  20     4817.10     4510.50    235.07 o 
   6  10  20       51.74      -57.02    228.56 o 
   8  10  20        0.54      530.40    242.03 o 
  10  10  20      103.18      387.74    252.62 o 
   0  12  20        5.01      314.17    301.14 o 
   2  12  20     9487.82     8565.38    224.52 o 
   4  12  20       30.36      106.83    217.14 o 
   6  12  20      404.28      511.27    232.09 o 
   8  12  20     1105.50     1520.84    248.18 o 
  10  12  20      582.92      987.86    269.70 o 
   2  14  20    13087.61    13069.78    260.64 o 
   4  14  20      135.44      260.60    218.38 o 
   6  14  20       33.04      763.75    230.07 o 
   8  14  20        8.19      368.26    268.46 o 
  10  14  20     1412.56      942.83    283.44 o 
   0  16  20    18968.20    18222.96    475.58 o 
   2  16  20      113.66      510.96    226.97 o 
   4  16  20      192.75      458.73    217.26 o 
   6  16  20      103.68      405.65    250.36 o 
   8  16  20        8.42      -52.33    266.85 o 
   2  18  20      133.46      865.88    224.02 o 
   4  18  20       30.44      414.06    237.22 o 
   6  18  20      137.35      631.46    244.66 o 
   8  18  20      404.60      445.00    271.31 o 
   0  20  20     1590.25     1835.07    355.50 o 
   2  20  20        2.50      525.57    241.37 o 
   4  20  20      764.19      678.25    251.05 o 
   6  20  20      139.10      413.39    269.64 o 
   2  22  20       51.47      220.00    249.32 o 
   4  22  20       69.57      378.92    270.39 o 
   6  22  20      178.65      547.21    268.37 o 
   0  24  20     2173.27     1951.28    383.19 o 
   2  24  20        0.47      -31.95    261.35 o 
   1   1  21     1142.34     1072.92    207.69 o 
   3   1  21    10087.13     9461.39    213.78 o 
   5   1  21     9107.39     9562.23    217.89 o 
   7   1  21     8653.15     8445.83    224.79 o 
   9   1  21      474.69      590.34    235.58 o 
  11   1  21      259.58      649.99    251.88 o 
   1   3  21      221.50      214.54    216.93 o 
   3   3  21      497.33      549.46    197.11 o 
   5   3  21     3932.01     3381.51    211.75 o 
   7   3  21      145.81      220.22    214.09 o 
   9   3  21      374.42      418.43    227.11 o 
  11   3  21      578.54      840.44    266.15 o 
   1   5  21      286.20      344.26    207.51 o 
   3   5  21     1822.34     1803.42    210.51 o 
   5   5  21      192.47      604.62    210.93 o 
   7   5  21       29.57       58.27    215.61 o 
   9   5  21      892.90     1423.90    229.56 o 
  11   5  21      405.49      733.56    254.17 o 
   1   7  21     1664.49     1813.63    219.04 o 
   3   7  21     7680.78     7311.16    224.51 o 
   5   7  21     2393.24     2341.61    211.04 o 
   7   7  21     4327.79     4079.70    219.85 o 
   9   7  21      693.96      980.15    235.87 o 
  11   7  21      247.29      484.67    277.11 o 
   1   9  21      558.55      723.68    210.31 o 
   3   9  21     1249.74     1436.81    209.93 o 
   5   9  21       78.57      112.23    208.10 o 
   7   9  21      855.61     1004.02    225.03 o 
   9   9  21      321.19      464.80    239.52 o 
  11   9  21       21.88      667.01    267.18 o 
   1  11  21     5705.75     6117.44    248.31 o 
   3  11  21     1643.33     1695.44    225.58 o 
   5  11  21       79.47       48.23    228.74 o 
   7  11  21       22.85      110.88    226.13 o 
   9  11  21      250.22      541.81    256.82 o 
  11  11  21       90.94      490.60    273.72 o 
   1  13  21     8826.53     9379.53    230.22 o 
   3  13  21      839.57      884.73    216.65 o 
   5  13  21      895.69     1000.66    243.35 o 
   7  13  21      239.27      239.69    246.90 o 
   9  13  21        0.51      414.50    269.38 o 
   1  15  21      799.02     1053.00    211.67 o 
   3  15  21     4760.70     5449.62    219.78 o 
   5  15  21        0.89      484.48    239.22 o 
   7  15  21        7.26      551.16    261.05 o 
   9  15  21      105.52      224.68    264.29 o 
   1  17  21      150.20      471.98    221.69 o 
   3  17  21     3452.57     3074.59    233.98 o 
   5  17  21       22.19      539.95    247.84 o 
   7  17  21       55.55      252.65    261.55 o 
   9  17  21      126.62      384.38    288.77 o 
   1  19  21       15.28      402.02    230.28 o 
   3  19  21      536.01      830.63    245.55 o 
   5  19  21        5.04      381.34    244.19 o 
   7  19  21       26.12      266.50    274.82 o 
   1  21  21       82.85      420.35    242.27 o 
   3  21  21      260.08      504.72    247.00 o 
   5  21  21      170.88      132.47    283.19 o 
   1  23  21      988.98      910.72    257.37 o 
   3  23  21      182.87      505.19    266.57 o 
   2   0  22      333.76      495.34    291.08 o 
   6   0  22    14345.37    14522.26    333.21 o 
  10   0  22     1197.56     1264.78    362.52 o 
   0   2  22      895.12     1121.78    278.79 o 
   2   2  22     1396.62     1497.94    213.66 o 
   4   2  22    11795.02    11787.58    227.06 o 
   6   2  22     3995.29     3919.14    217.39 o 
   8   2  22      314.42      267.34    229.40 o 
  10   2  22      626.30     1044.72    256.42 o 
  12   2  22      346.78      679.39    276.95 o 
   2   4  22      600.29      804.09    200.96 o 
   4   4  22     3159.03     3322.96    213.93 o 
   6   4  22      148.88       27.75    211.35 o 
   8   4  22     3628.77     4018.95    248.07 o 
  10   4  22      734.40     1189.71    248.87 o 
  12   4  22       13.17      106.92    282.21 o 
   0   6  22     2965.88     3029.07    308.88 o 
   2   6  22     3247.67     3251.81    219.80 o 
   4   6  22      322.21      474.60    205.97 o 
   6   6  22      279.08      466.23    218.76 o 
   8   6  22      108.47      453.62    235.58 o 
  10   6  22       35.02      300.58    268.63 o 
  12   6  22       86.53      497.05    297.20 o 
   2   8  22      782.72      954.59    221.51 o 
   4   8  22    10491.89    10249.55    240.87 o 
   6   8  22      159.90      557.84    220.29 o 
   8   8  22     2757.23     2426.37    229.66 o 
  10   8  22      207.65      438.76    249.13 o 
   0  10  22    19537.58    19652.13    510.05 o 
   2  10  22     1730.60     1736.57    223.91 o 
   4  10  22     2780.89     3071.29    232.59 o 
   6  10  22     3460.32     3427.61    228.58 o 
   8  10  22      840.77      947.40    239.87 o 
  10  10  22       83.53      379.91    262.94 o 
   2  12  22      216.82      523.36    250.39 o 
   4  12  22     1572.94     1837.53    221.23 o 
   6  12  22      117.38      316.31    230.02 o 
   8  12  22        6.99       66.97    253.44 o 
  10  12  22      408.79      639.77    273.01 o 
   0  14  22     6692.82     6284.81    318.72 o 
   2  14  22      406.33      638.60    224.47 o 
   4  14  22      561.26      749.23    220.85 o 
   6  14  22      167.83      634.04    256.68 o 
   8  14  22       33.54      352.67    271.21 o 
  10  14  22       93.72      465.71    288.83 o 
   2  16  22     1550.23     1808.56    227.86 o 
   4  16  22        0.03      184.03    228.56 o 
   6  16  22      904.17      767.59    259.70 o 
   8  16  22      641.38     1036.37    265.72 o 
   0  18  22      578.68      724.51    330.69 o 
   2  18  22      897.62      870.04    244.45 o 
   4  18  22       46.86      376.82    241.89 o 
   6  18  22      163.14      365.19    259.25 o 
   8  18  22       30.98      699.13    312.78 o 
   2  20  22      244.36      358.49    245.52 o 
   4  20  22       11.10      -34.71    265.56 o 
   6  20  22        2.21      442.43    275.57 o 
   0  22  22      132.93      658.91    370.37 o 
   2  22  22     1857.42     1533.64    262.10 o 
   4  22  22      115.14      774.17    292.07 o 
   2  24  22      324.58      514.75    535.16 o 
   1   1  23     2497.05     2143.40    212.70 o 
   3   1  23     1866.12     1992.47    227.89 o 
   5   1  23     4972.21     5077.26    215.83 o 
   7   1  23     1811.40     1987.61    230.70 o 
   9   1  23       86.08      505.10    245.55 o 
  11   1  23      292.54      748.39    263.78 o 
   1   3  23      376.93      214.13    212.38 o 
   3   3  23     1707.94     1581.38    215.86 o 
   5   3  23     5683.79     5479.09    219.65 o 
   7   3  23     2242.59     2380.35    227.11 o 
   9   3  23       24.32      431.81    237.06 o 
  11   3  23       72.13      214.79    279.41 o 
   1   5  23     6827.52     6436.74    229.09 o 
   3   5  23     3429.09     3740.40    218.48 o 
   5   5  23     9515.07     8876.20    234.11 o 
   7   5  23     2810.40     2565.31    234.20 o 
   9   5  23      533.27     1038.10    244.55 o 
  11   5  23      145.54       66.90    275.52 o 
   1   7  23     3992.86     4289.36    225.28 o 
   3   7  23     1416.20     1539.48    222.31 o 
   5   7  23       42.95      120.71    219.06 o 
   7   7  23     1335.73     1044.95    223.32 o 
   9   7  23       37.74      184.69    238.42 o 
  11   7  23      379.55       69.55    293.27 o 
   1   9  23      579.57      798.67    215.15 o 
   3   9  23     5386.89     5341.12    232.18 o 
   5   9  23     1034.28      895.97    226.92 o 
   7   9  23      683.05      782.20    229.66 o 
   9   9  23       10.22      -86.65    252.94 o 
  11   9  23      137.60      408.30    286.21 o 
   1  11  23     4370.65     4258.96    229.78 o 
   3  11  23    20404.36    18383.85    244.36 o 
   5  11  23     1653.78     2186.93    248.41 o 
   7  11  23       26.15      618.59    244.33 o 
   9  11  23       49.14      226.36    261.12 o 
   1  13  23     3055.05     3436.22    255.65 o 
   3  13  23     1887.20     1890.73    241.44 o 
   5  13  23      656.80      759.28    245.76 o 
   7  13  23      119.37      315.04    242.28 o 
   9  13  23        0.68      521.11    267.79 o 
   1  15  23       44.77      419.53    230.98 o 
   3  15  23     4765.32     4545.20    233.90 o 
   5  15  23      473.26      536.08    254.34 o 
   7  15  23       27.82      144.82    261.94 o 
   9  15  23       54.94      397.84    277.88 o 
   1  17  23     3811.39     3966.53    263.22 o 
   3  17  23     1136.12     1136.49    255.60 o 
   5  17  23      152.50      268.44    249.98 o 
   7  17  23       23.99      247.68    305.02 o 
   1  19  23     1855.99     1894.07    246.76 o 
   3  19  23      109.64      370.39    246.86 o 
   5  19  23      208.64      450.87    265.94 o 
   7  19  23        6.56      206.75    285.67 o 
   1  21  23      151.53      315.79    258.47 o 
   3  21  23      453.03      431.52    262.78 o 
   5  21  23      191.28      447.68    277.39 o 
   1  23  23     1347.13     1050.28    279.37 o 
   3  23  23       75.65      578.52    301.69 o 
   0   0  24        0.01       84.23    427.90 o 
   4   0  24     1078.09     1288.88    309.81 o 
   8   0  24     1569.87     1249.46    348.67 o 
  12   0  24       53.50      658.60    401.47 o 
   2   2  24     1948.81     1916.19    236.08 o 
   4   2  24     4544.84     4531.68    229.62 o 
   6   2  24     1398.97     1252.80    229.36 o 
   8   2  24      594.08      729.95    235.74 o 
  10   2  24      163.79      373.89    248.71 o 
  12   2  24      251.03      606.75    565.64 o 
   0   4  24      540.15      675.48    317.32 o 
   2   4  24     3711.87     4087.85    224.27 o 
   4   4  24      356.43      680.70    228.26 o 
   6   4  24     3013.06     3263.31    223.40 o 
   8   4  24     2371.98     2679.34    232.91 o 
  10   4  24      431.55      309.12    259.77 o 
   2   6  24       19.21     -147.08    214.43 o 
   4   6  24      109.03      371.39    224.56 o 
   6   6  24     3402.03     3260.97    230.90 o 
   8   6  24     1630.03     1710.67    236.79 o 
  10   6  24       60.73       23.51    274.54 o 
   0   8  24       37.69      -89.41    304.25 o 
   2   8  24     4657.13     4633.67    240.00 o 
   4   8  24      408.07      278.20    238.66 o 
   6   8  24     1332.56     1148.94    233.10 o 
   8   8  24       26.99      186.05    252.06 o 
  10   8  24        6.52      395.06    267.93 o 
   2  10  24     4777.99     4607.09    246.83 o 
   4  10  24       12.40      186.41    222.71 o 
   6  10  24      377.80      792.64    236.24 o 
   8  10  24      364.99      450.58    249.06 o 
  10  10  24       53.82      620.84    280.37 o 
   0  12  24    19270.67    18738.49    379.02 o 
   2  12  24      121.76      530.66    230.69 o 
   4  12  24      997.76     1324.37    229.15 o 
   6  12  24      164.24      513.27    236.77 o 
   8  12  24       74.32      466.66    261.50 o 
  10  12  24      342.69      345.18    289.06 o 
   2  14  24     1448.14     1486.01    243.36 o 
   4  14  24      105.56      102.12    246.89 o 
   6  14  24        0.85      -20.84    259.68 o 
   8  14  24       53.82      -24.21    273.84 o 
   0  16  24       90.05      223.10    334.67 o 
   2  16  24     5759.68     6029.69    258.49 o 
   4  16  24      753.27      809.49    253.12 o 
   6  16  24        6.64      366.19    268.38 o 
   8  16  24      514.25      148.16    295.93 o 
   2  18  24      338.65      438.50    247.31 o 
   4  18  24        0.11      138.64    257.14 o 
   6  18  24       75.29      735.74    303.12 o 
   0  20  24     3035.82     2771.00    377.31 o 
   2  20  24      134.64      335.87    264.37 o 
   4  20  24      273.30      594.68    281.45 o 
   6  20  24       40.53      254.15    290.42 o 
   2  22  24        0.11       43.74    277.78 o 
   4  22  24        4.08      312.77    309.33 o 
   1   1  25        0.01      125.54    215.26 o 
   3   1  25        1.10       71.90    223.22 o 
   5   1  25     3082.52     2777.28    222.72 o 
   7   1  25      126.37      426.10    243.36 o 
   9   1  25       14.62      524.65    253.79 o 
  11   1  25      258.56      864.32    286.71 o 
   1   3  25     2228.16     2325.85    233.88 o 
   3   3  25     2130.29     1800.21    228.84 o 
   5   3  25    23381.34    22287.81    290.69 o 
   7   3  25     1137.53     1510.98    234.70 o 
   9   3  25      257.26      552.12    259.55 o 
  11   3  25      307.05      699.94    279.09 o 
   1   5  25       34.03       25.99    229.35 o 
   3   5  25     2196.66     2243.25    227.48 o 
   5   5  25      108.36      377.68    223.61 o 
   7   5  25     1291.40     1669.51    233.22 o 
   9   5  25      113.70      429.82    258.19 o 
  11   5  25      546.17      681.47    286.74 o 
   1   7  25     1520.10     1779.78    223.82 o 
   3   7  25      404.16      273.66    240.42 o 
   5   7  25       11.85      263.46    224.28 o 
   7   7  25       27.57      252.52    239.03 o 
   9   7  25       20.47      277.05    259.20 o 
  11   7  25      326.63      445.09    296.83 o 
   1   9  25     3406.77     3401.40    232.69 o 
   3   9  25     7539.47     6951.66    242.96 o 
   5   9  25     3710.13     3937.15    243.92 o 
   7   9  25      428.77      504.84    251.42 o 
   9   9  25      276.18      602.85    269.98 o 
   1  11  25     6378.10     6164.71    251.96 o 
   3  11  25        1.48      580.24    240.54 o 
   5  11  25     1676.79     1278.84    247.52 o 
   7  11  25      934.53      879.10    251.07 o 
   9  11  25       10.41      241.69    275.28 o 
   1  13  25     2491.09     2222.68    235.59 o 
   3  13  25       62.46      618.10    240.56 o 
   5  13  25       69.74      607.87    234.56 o 
   7  13  25     1614.91     1330.01    255.23 o 
   9  13  25      150.34      242.66    275.27 o 
   1  15  25      426.75      803.77    254.24 o 
   3  15  25       34.68       99.27    259.00 o 
   5  15  25      374.44      541.96    267.80 o 
   7  15  25       24.54       80.89    287.30 o 
   1  17  25     1943.77     1541.53    290.97 o 
   3  17  25      415.84      442.66    272.61 o 
   5  17  25        9.32      307.59    294.83 o 
   7  17  25      641.05      713.50    283.16 o 
   1  19  25      119.21      398.23    264.02 o 
   3  19  25      326.19      254.26    258.11 o 
   5  19  25      530.30      769.23    274.59 o 
   1  21  25       88.55      263.77    273.47 o 
   3  21  25      348.70      227.20    281.07 o 
   2   0  26        2.48       28.38    318.78 o 
   6   0  26     2749.95     3050.78    338.93 o 
  10   0  26       25.62      630.42    405.90 o 
   0   2  26     1215.50     1430.66    352.69 o 
   2   2  26     2455.71     2177.43    245.02 o 
   4   2  26      438.64      737.61    221.60 o 
   6   2  26     7288.46     6711.23    255.69 o 
   8   2  26      589.80      987.49    250.70 o 
  10   2  26       10.42      446.64    270.05 o 
   2   4  26     1237.42     1349.47    258.50 o 
   4   4  26     4391.32     4078.31    248.14 o 
   6   4  26    11509.75    10777.52    254.90 o 
   8   4  26        0.00      202.97    255.27 o 
  10   4  26       26.63      415.01    276.97 o 
   0   6  26    14395.43    13861.69    337.42 o 
   2   6  26       51.62       82.61    253.25 o 
   4   6  26      361.56      311.04    244.78 o 
   6   6  26      436.82      441.65    236.19 o 
   8   6  26      258.46      268.48    253.81 o 
  10   6  26        2.23      -27.08    294.07 o 
   2   8  26      289.74      548.60    243.50 o 
   4   8  26        5.87      347.58    256.32 o 
   6   8  26      637.09     1409.84    239.93 o 
   8   8  26       48.63      231.46    253.60 o 
  10   8  26       44.82      307.48    279.90 o 
   0  10  26    11902.82    10995.21    357.46 o 
   2  10  26       25.71       81.97    247.91 o 
   4  10  26      275.76      465.66    232.76 o 
   6  10  26       10.65      205.69    252.19 o 
   8  10  26        5.36      303.27    273.26 o 
  10  10  26       73.33       66.06    284.76 o 
   2  12  26      891.89     1487.56    245.33 o 
   4  12  26     1333.73     1592.15    255.12 o 
   6  12  26       79.61       27.76    259.01 o 
   8  12  26        2.76      339.34    269.21 o 
   0  14  26      980.59     1441.67    345.20 o 
   2  14  26      438.91      810.16    246.79 o 
   4  14  26     1034.49     1246.18    268.04 o 
   6  14  26       56.05      437.56    262.58 o 
   8  14  26      694.75     1018.65    281.65 o 
   2  16  26       13.93      411.19    261.23 o 
   4  16  26      125.58      274.22    257.35 o 
   6  16  26      124.06      492.48    262.61 o 
   8  16  26      285.91      190.49    333.74 o 
   0  18  26     3451.32     3362.74    415.73 o 
   2  18  26       55.75     -172.47    277.41 o 
   4  18  26      237.86      542.93    287.17 o 
   6  18  26      713.00     1133.62    329.89 o 
   2  20  26      165.67      260.65    289.31 o 
   4  20  26       46.13      227.39    284.23 o 
   0  22  26      199.99      189.85    399.29 o 
   2  22  26        4.12      -26.59    320.31 o 
   1   1  27      726.64      759.34    229.98 o 
   3   1  27     2984.65     2862.18    245.81 o 
   5   1  27      509.86      696.50    237.98 o 
   7   1  27       33.87      261.72    247.57 o 
   9   1  27      540.39     1018.72    273.29 o 
  11   1  27      124.93      381.64    312.86 o 
   1   3  27     3188.02     3305.29    237.46 o 
   3   3  27      155.93      263.40    240.48 o 
   5   3  27     1173.02     1209.72    236.72 o 
   7   3  27     3732.90     3284.34    257.86 o 
   9   3  27        3.88      773.27    268.95 o 
  11   3  27      728.08     1261.22    300.97 o 
   1   5  27      303.99      270.88    231.85 o 
   3   5  27      135.14      511.26    234.29 o 
   5   5  27     3371.19     3414.93    245.75 o 
   7   5  27      651.46     1052.73    246.77 o 
   9   5  27        2.34      522.98    279.29 o 
   1   7  27     1010.40     1133.10    245.81 o 
   3   7  27     4800.13     5050.16    259.96 o 
   5   7  27      139.98      433.38    241.85 o 
   7   7  27      492.75      373.45    253.75 o 
   9   7  27      505.52      826.86    276.77 o 
   1   9  27       32.27      386.36    237.33 o 
   3   9  27      885.45     1189.90    260.27 o 
   5   9  27     3640.51     3405.25    264.37 o 
   7   9  27     1664.19     1796.52    259.10 o 
   9   9  27       49.20     -121.07    275.53 o 
   1  11  27        0.03      116.05    245.24 o 
   3  11  27       18.48      446.43    259.45 o 
   5  11  27        7.55      242.64    250.40 o 
   7  11  27      204.52      791.24    263.21 o 
   9  11  27      118.10      245.67    277.35 o 
   1  13  27      277.30      221.13    245.88 o 
   3  13  27     2246.11     2305.88    275.89 o 
   5  13  27       69.18      577.07    257.58 o 
   7  13  27       14.55      153.55    292.57 o 
   9  13  27       99.95     -100.56    336.33 o 
   1  15  27      134.29      375.83    253.71 o 
   3  15  27      868.60     1167.42    270.85 o 
   5  15  27        2.56      133.04    282.54 o 
   7  15  27      699.46     1018.46    289.74 o 
   1  17  27      334.30      921.96    272.60 o 
   3  17  27       44.91      239.35    274.10 o 
   5  17  27        5.40      458.28    273.98 o 
   7  17  27      539.69      376.61    297.38 o 
   1  19  27     1871.97     1977.70    302.76 o 
   3  19  27      109.03       79.37    304.23 o 
   5  19  27      144.18      379.87    293.34 o 
   1  21  27      692.28      587.13    300.64 o 
   3  21  27     1265.25      857.73    304.86 o 
   0   0  28      231.51      354.13    428.42 o 
   4   0  28     1495.18     1346.70    384.46 o 
   8   0  28     1328.20     1625.29    381.03 o 
   2   2  28      319.71      248.99    250.68 o 
   4   2  28      220.54      555.14    254.16 o 
   6   2  28       51.00      212.28    246.40 o 
   8   2  28       14.95       79.21    266.84 o 
  10   2  28       20.93       13.66    284.49 o 
   0   4  28     3003.35     2990.66    349.80 o 
   2   4  28      104.69      507.77    254.90 o 
   4   4  28        1.78      127.09    241.92 o 
   6   4  28      624.06      785.60    255.34 o 
   8   4  28      202.47      431.58    269.46 o 
  10   4  28      265.28      504.80    290.91 o 
   2   6  28    12141.57    10637.99    282.67 o 
   4   6  28       76.37      498.76    262.70 o 
   6   6  28     1013.14     1153.06    256.67 o 
   8   6  28      126.12      371.03    262.11 o 
  10   6  28      358.91      715.30    300.96 o 
   0   8  28     8936.05     8134.32    364.13 o 
   2   8  28     3507.25     3437.26    246.07 o 
   4   8  28      306.91      567.98    263.05 o 
   6   8  28        4.40      -97.73    263.74 o 
   8   8  28      243.84      399.41    261.01 o 
  10   8  28      334.41      681.48    298.70 o 
   2  10  28        0.04      574.92    256.00 o 
   4  10  28     1759.58     2048.81    288.17 o 
   6  10  28      355.03      149.60    272.34 o 
   8  10  28       86.44       69.25    272.82 o 
   0  12  28        3.80       65.81    338.48 o 
   2  12  28     5400.97     5370.07    277.07 o 
   4  12  28       99.66      530.32    275.09 o 
   6  12  28     2737.91     2379.42    274.46 o 
   8  12  28      134.37      375.42    280.39 o 
   2  14  28      465.78      989.50    267.86 o 
   4  14  28       43.82      394.92    274.25 o 
   6  14  28       74.06      194.89    275.81 o 
   8  14  28       28.80      844.46    305.34 o 
   0  16  28      230.00      260.46    371.18 o 
   2  16  28      166.28      554.37    273.37 o 
   4  16  28     1087.14     1063.84    299.46 o 
   6  16  28      137.29      348.11    304.19 o 
   2  18  28      637.40      354.99    284.63 o 
   4  18  28      134.92      319.37    300.74 o 
   0  20  28     3110.68     3667.94    487.28 o 
   2  20  28      495.59     1344.41    321.49 o 
   1   1  29       21.71      143.62    253.36 o 
   3   1  29     1084.56     1279.86    246.02 o 
   5   1  29      492.77      780.19    269.77 o 
   7   1  29      916.51      771.37    268.85 o 
   9   1  29      611.44      654.84    284.59 o 
   1   3  29     1951.12     1741.75    251.05 o 
   3   3  29      117.69      172.90    235.46 o 
   5   3  29      630.83      740.34    265.13 o 
   7   3  29       72.08      293.25    281.90 o 
   9   3  29       61.92      550.30    289.75 o 
   1   5  29     6979.39     6754.88    259.39 o 
   3   5  29     4945.65     4784.02    273.06 o 
   5   5  29      129.46      113.87    267.89 o 
   7   5  29      317.28      752.91    259.03 o 
   9   5  29        2.07      399.65    301.10 o 
   1   7  29      149.80      677.47    245.41 o 
   3   7  29      195.27      393.85    271.80 o 
   5   7  29    14537.74    12194.23    284.38 o 
   7   7  29     1503.69     1314.22    276.59 o 
   9   7  29      228.04      421.66    291.78 o 
   1   9  29     1471.29     1493.14    257.35 o 
   3   9  29     3159.88     3388.68    275.75 o 
   5   9  29      396.62      950.00    274.84 o 
   7   9  29      807.56     1060.76    279.07 o 
   9   9  29       25.29       -5.33    292.26 o 
   1  11  29       28.41      395.64    250.01 o 
   3  11  29     1407.48     1460.89    282.18 o 
   5  11  29      293.11      115.14    270.28 o 
   7  11  29       58.34      185.71    293.31 o 
   9  11  29       69.67     1264.35    768.31 o 
   1  13  29      675.68      685.97    257.38 o 
   3  13  29     2321.04     2317.57    287.81 o 
   5  13  29      479.76      378.73    283.63 o 
   7  13  29      105.96      491.15    309.87 o 
   1  15  29      835.52      777.85    275.99 o 
   3  15  29        0.01      279.18    290.49 o 
   5  15  29      376.67      967.32    294.91 o 
   7  15  29        4.20      325.42    301.39 o 
   1  17  29      324.28      726.71    282.82 o 
   3  17  29       32.78      864.18    306.33 o 
   5  17  29      106.16      120.67    311.04 o 
   1  19  29      529.75      552.42    308.12 o 
   3  19  29        2.26      191.36    303.81 o 
   2   0  30     2793.36     2621.09    350.66 o 
   6   0  30     8142.57     7837.74    390.88 o 
  10   0  30     1031.46     1293.83    452.58 o 
   0   2  30     1217.88     1338.54    356.95 o 
   2   2  30     1874.35     2082.44    245.42 o 
   4   2  30      154.15      525.77    247.32 o 
   6   2  30      220.11      221.96    275.05 o 
   8   2  30      765.98      926.11    280.02 o 
  10   2  30        0.17      499.15    312.96 o 
   2   4  30       55.15      313.96    265.19 o 
   4   4  30       43.16      505.32    258.15 o 
   6   4  30      109.80      335.47    259.79 o 
   8   4  30     1122.52     1060.46    293.20 o 
  10   4  30        0.02       25.24    324.88 o 
   0   6  30    20212.40    18928.68    410.73 o 
   2   6  30      473.33      700.46    252.24 o 
   4   6  30      248.02      526.55    270.96 o 
   6   6  30     2205.81     2193.74    277.19 o 
   8   6  30      143.76      224.29    278.04 o 
   2   8  30     4978.65     4793.11    260.63 o 
   4   8  30      363.62      757.70    282.43 o 
   6   8  30      781.03      846.82    284.05 o 
   8   8  30     1066.14      934.19    292.79 o 
   0  10  30     1064.51     1110.34    382.83 o 
   2  10  30      185.62      280.24    249.80 o 
   4  10  30      726.65     1229.59    290.70 o 
   6  10  30      125.83      517.44    293.68 o 
   8  10  30      552.93      859.53    292.23 o 
   2  12  30       33.41      335.16    265.52 o 
   4  12  30      212.36      584.63    290.68 o 
   6  12  30      851.60      891.47    300.12 o 
   8  12  30       31.70      430.84    319.80 o 
   0  14  30      801.15      641.69    375.59 o 
   2  14  30      242.46      472.78    276.05 o 
   4  14  30      639.16      338.29    330.74 o 
   6  14  30        2.79      207.31    300.40 o 
   2  16  30      825.86      962.98    285.15 o 
   4  16  30      173.86      818.76    337.48 o 
   6  16  30       13.97      408.91    317.08 o 
   0  18  30     1277.91     1637.44    431.11 o 
   2  18  30     1089.69     1330.25    321.11 o 
   4  18  30       27.27      198.18    327.25 o 
   1   1  31     2539.86     2452.20    288.69 o 
   3   1  31       11.04      297.93    270.93 o 
   5   1  31     2713.18     2787.88    296.46 o 
   7   1  31       38.13      175.58    281.01 o 
   9   1  31      130.66      228.22    299.61 o 
   1   3  31       74.62      243.58    271.32 o 
   3   3  31      230.21      771.14    266.27 o 
   5   3  31     1163.84     1185.88    272.15 o 
   7   3  31       19.76      158.38    285.91 o 
   9   3  31      875.27     1056.64    300.31 o 
   1   5  31      448.27      704.01    252.84 o 
   3   5  31      185.31      568.79    297.21 o 
   5   5  31      318.14      814.78    282.89 o 
   7   5  31       15.45     -270.72    270.72 o 
   9   5  31      601.28      767.31    309.30 o 
   1   7  31        9.12      247.62    248.54 o 
   3   7  31     4950.83     5066.10    308.05 o 
   5   7  31      105.30      186.86    304.51 o 
   7   7  31      843.43      712.76    279.63 o 
   9   7  31        2.07      190.81    301.93 o 
   1   9  31     2610.37     2940.64    268.29 o 
   3   9  31       87.71      372.86    286.78 o 
   5   9  31      770.83      938.61    303.64 o 
   7   9  31        0.19      403.04    314.39 o 
   1  11  31      827.72     1012.50    271.20 o 
   3  11  31       39.03      432.66    272.44 o 
   5  11  31       43.03      527.60    311.15 o 
   7  11  31       70.53      104.16    317.78 o 
   1  13  31       30.35      163.51    270.63 o 
   3  13  31       30.62      330.86    295.85 o 
   5  13  31      609.90      791.45    306.41 o 
   7  13  31       21.18      398.95    311.60 o 
   1  15  31      955.73      946.02    289.11 o 
   3  15  31      174.94      834.40    327.09 o 
   5  15  31       16.19      367.16    307.98 o 
   1  17  31      359.93      764.58    298.46 o 
   3  17  31        1.01      476.63    314.96 o 
   1  19  31       35.55      281.90    317.94 o 
   0   0  32      243.98      185.70    544.92 o 
   4   0  32     2561.14     2156.74    412.58 o 
   8   0  32      554.81      686.36    425.76 o 
   2   2  32      265.92      510.75    265.82 o 
   4   2  32      219.98      513.36    261.74 o 
   6   2  32      647.73      661.84    305.94 o 
   8   2  32       33.99       66.13    301.68 o 
   0   4  32     2504.13     2722.01    381.79 o 
   2   4  32      417.97      386.84    277.20 o 
   4   4  32      853.55     1000.63    271.75 o 
   6   4  32     3317.01     3059.08    301.77 o 
   8   4  32      531.55      719.19    313.67 o 
   2   6  32      350.86      739.49    272.87 o 
   4   6  32     1721.75     1675.14    297.91 o 
   6   6  32       51.25      243.50    296.57 o 
   8   6  32     1468.82     1050.88    290.30 o 
   0   8  32     4361.25     4149.00    381.66 o 
   2   8  32      159.60      675.29    270.09 o 
   4   8  32      565.85      769.45    296.06 o 
   6   8  32     1484.09     1589.99    300.24 o 
   8   8  32     1757.84     1571.11    315.75 o 
   2  10  32      932.16     1227.11    287.75 o 
   4  10  32      125.55      301.03    311.36 o 
   6  10  32      109.75      694.89    308.26 o 
   8  10  32        0.02     -198.86   1001.13 o 
   0  12  32      622.67      908.46    395.01 o 
   2  12  32       64.38      251.92    269.50 o 
   4  12  32        1.58      360.70    317.39 o 
   6  12  32       59.77      485.97    318.18 o 
   2  14  32        1.00      661.84    293.07 o 
   4  14  32        9.66      634.20    330.97 o 
   6  14  32      398.15      668.60    343.12 o 
   0  16  32     2517.45     2132.12    440.37 o 
   2  16  32      258.88      682.89    298.92 o 
   4  16  32      619.00      492.96    336.10 o 
   2  18  32      120.30      350.81    383.60 o 
   1   1  33      847.14     1259.24    295.66 o 
   3   1  33     1564.25     1798.83    279.99 o 
   5   1  33     2585.29     2451.12    287.28 o 
   7   1  33      137.41      393.69    310.39 o 
   9   1  33        0.26      318.11    352.45 o 
   1   3  33     1695.95     2167.04    286.29 o 
   3   3  33       28.68      403.88    281.89 o 
   5   3  33      448.01      505.72    291.77 o 
   7   3  33      341.18       99.69    315.03 o 
   1   5  33        6.60      381.29    272.31 o 
   3   5  33     1296.28     1445.49    287.34 o 
   5   5  33      181.75      481.59    286.73 o 
   7   5  33      544.75      817.97    301.62 o 
   1   7  33      979.02     1055.39    282.84 o 
   3   7  33      142.31      374.36    283.66 o 
   5   7  33      133.65      267.49    307.43 o 
   7   7  33      309.81      704.63    314.12 o 
   1   9  33     4801.60     4364.95    293.38 o 
   3   9  33      142.32      341.54    297.01 o 
   5   9  33       38.67      358.34    336.62 o 
   7   9  33       74.93      167.79    308.90 o 
   1  11  33      402.47      586.29    291.40 o 
   3  11  33       28.57      487.14    304.59 o 
   5  11  33      798.12     1211.96    318.59 o 
   7  11  33     1249.32     1290.64    321.25 o 
   1  13  33      752.34     1188.13    293.63 o 
   3  13  33       65.88      304.40    293.94 o 
   5  13  33      109.67      558.94    335.42 o 
   1  15  33      285.59      423.93    298.93 o 
   3  15  33     1241.86     1015.35    300.04 o 
   1  17  33      706.59     1068.68    305.39 o 
   2   0  34     1401.06     1400.92    446.05 o 
   6   0  34       11.47      345.18    431.21 o 
   0   2  34     6832.20     6923.78    442.70 o 
   2   2  34      127.77      436.45    299.57 o 
   4   2  34      557.49      630.10    289.43 o 
   6   2  34      101.64      638.62    327.16 o 
   8   2  34       23.92       69.96    330.23 o 
   2   4  34     5959.62     5587.80    290.17 o 
   4   4  34      375.31      832.62    297.94 o 
   6   4  34      578.69      521.53    303.85 o 
   8   4  34        0.12     -117.24    313.02 o 
   0   6  34      654.35      176.66    394.98 o 
   2   6  34       57.51      456.48    285.29 o 
   4   6  34     1245.10     1436.98    320.08 o 
   6   6  34      584.54      741.42    314.27 o 
   8   6  34      314.52      940.54    378.71 o 
   2   8  34     1929.39     1940.53    300.27 o 
   4   8  34     1073.16     1150.00    339.84 o 
   6   8  34      497.61      657.89    320.89 o 
   0  10  34     5607.98     5303.77    430.06 o 
   2  10  34     1794.49     1356.30    297.87 o 
   4  10  34       10.34      362.60    323.29 o 
   6  10  34      312.70      309.66    336.76 o 
   2  12  34       13.85      527.13    305.16 o 
   4  12  34       14.34      543.83    350.17 o 
   6  12  34      104.37     1281.05   1223.22 o 
   0  14  34     2860.04     2054.39    427.61 o 
   2  14  34      222.43      425.57    301.59 o 
   4  14  34       87.71      242.48    356.21 o 
   2  16  34      414.17       35.84    317.40 o 
   1   1  35      527.69      705.81    291.12 o 
   3   1  35      701.47      890.58    298.70 o 
   5   1  35       36.21      354.22    296.09 o 
   7   1  35      117.27      481.43    337.26 o 
   1   3  35      107.15      453.13    286.11 o 
   3   3  35     5841.00     5542.82    332.57 o 
   5   3  35      224.11      402.86    314.28 o 
   7   3  35      225.14      695.60    326.59 o 
   1   5  35        3.42      267.05    286.42 o 
   3   5  35      760.43      768.59    305.39 o 
   5   5  35     1489.10     1682.58    323.82 o 
   7   5  35      221.67      506.02    335.29 o 
   1   7  35      113.95      523.71    292.76 o 
   3   7  35      397.64      493.35    301.99 o 
   5   7  35      414.97      984.29    322.05 o 
   7   7  35        0.47      482.83    340.40 o 
   1   9  35        0.16      -24.26    299.40 o 
   3   9  35      382.05      959.11    306.66 o 
   5   9  35        5.48      408.41    335.05 o 
   1  11  35     1171.42     1502.34    297.00 o 
   3  11  35      459.65       74.39    309.28 o 
   5  11  35      559.94      933.94    333.26 o 
   1  13  35      281.91      432.25    294.21 o 
   3  13  35       46.04      402.81    319.95 o 
   1  15  35      530.03      828.52    322.75 o 
   0   0  36     1768.75     1486.92    796.59 o 
   4   0  36      187.37      575.54    441.58 o 
   2   2  36      262.33      682.47    312.67 o 
   4   2  36        5.48      288.32    321.89 o 
   6   2  36       12.32      537.55    336.74 o 
   0   4  36      189.63      879.18    430.37 o 
   2   4  36        2.58      207.26    307.94 o 
   4   4  36     3148.92     2468.32    351.50 o 
   6   4  36       63.32      466.82    333.25 o 
   2   6  36      757.53      837.70    304.55 o 
   4   6  36      255.28      566.76    371.47 o 
   6   6  36       24.23      234.33    356.40 o 
   0   8  36     1598.21     1521.66    427.61 o 
   2   8  36        9.81      344.86    311.40 o 
   4   8  36       57.27      548.40    348.48 o 
   6   8  36      689.96      756.70    365.44 o 
   2  10  36       27.13      214.85    323.09 o 
   4  10  36       35.09      161.14    322.99 o 
   0  12  36      189.27      170.77    463.56 o 
   2  12  36      883.14     1161.12    315.96 o 
   4  12  36      101.25      276.05    337.47 o 
   2  14  36      297.38      825.45    325.01 o 
   1   1  37     1616.60     1639.92    332.94 o 
   3   1  37      499.90      565.78    338.82 o 
   5   1  37      380.50      993.10    336.60 o 
   1   3  37       94.44      101.54    312.50 o 
   3   3  37      890.79      894.91    327.57 o 
   5   3  37      893.31      791.07    362.92 o 
   1   5  37     1190.38     1425.33    310.71 o 
   3   5  37       20.73      468.07    310.92 o 
   5   5  37      778.51     1029.71    364.24 o 
   1   7  37       41.43      555.04    305.50 o 
   3   7  37      305.05      259.56    313.02 o 
   5   7  37      107.45      542.26    363.88 o 
   1   9  37      510.05      599.83    324.81 o 
   3   9  37      293.28      573.54    329.92 o 
   5   9  37       27.63      392.03    381.00 o 
   1  11  37      472.37      522.21    321.05 o 
   3  11  37      393.87      575.87    346.70 o 
   1  13  37        1.50      713.43    348.24 o 
   2   0  38     3993.77     3928.90    520.71 o 
   6   0  38      538.03     1063.00    531.29 o 
   0   2  38     1924.36     1958.31    465.81 o 
   2   2  38      822.64      801.74    330.98 o 
   4   2  38        8.17      -11.61    349.89 o 
   6   2  38       13.46      314.62    360.99 o 
   2   4  38      422.23      766.14    318.06 o 
   4   4  38      572.22      322.67    349.91 o 
   0   6  38     3956.40     3424.85    448.12 o 
   2   6  38        4.60      175.14    324.09 o 
   4   6  38     1433.12     1309.65    353.84 o 
   2   8  38      237.06      337.37    318.51 o 
   4   8  38      277.18      929.20    352.46 o 
   0  10  38        0.57      123.64    445.42 o 
   2  10  38      412.37      840.81    324.28 o 
   1   1  39      541.01      309.85    413.23 o 
   3   1  39     1367.44     1378.16    372.96 o 
   5   1  39        0.41      414.26    353.99 o 
   1   3  39        0.10      111.08    337.42 o 
   3   3  39      181.52      664.61    353.33 o 
   5   3  39        0.73      327.59    421.24 o 
   1   5  39      992.76     1348.87    333.00 o 
   3   5  39       67.10      554.83    355.19 o 
   1   7  39      263.42      613.39    325.50 o 
   3   7  39      326.42      705.66    342.32 o 
   1   9  39      697.08      562.37    329.75 o 
   3   9  39      121.54      -47.05   1246.75 o 
   0   0  40     4729.32     5616.65    845.20 o 
   4   0  40     1792.45     1111.48    523.60 o 
   2   2  40     1440.82     1535.07    383.12 o 
   4   2  40      553.47      731.68    383.07 o 
   0   4  40      410.07      713.05    503.56 o 
   2   4  40      103.01      109.03    351.95 o 
   2   6  40        5.09       26.82    330.05 o 
   0   8  40      154.74     -207.57    483.03 o 
   1   1  41      301.51      507.29    412.80 o 
   3   1  41       67.96      752.39    390.35 o 
   1   3  41        3.79      138.75    375.49 o 
   1   5  41        0.24      416.90    344.21 o 
                                                 
